# Supplementary material for: Cell Rover—a miniaturized magnetostrictive antenna for wireless operation inside living cells
Source: Nat Commun. 2022 Sep 22;13:5210. doi: 10.1038/s41467-022-32862-4 (PMC9499948; doi:10.1038/s41467-022-32862-4)
Supplement: Supplementary file 5 — Source Data [file 41467_2022_32862_MOESM5_ESM.xlsx]

## Sheet: Fig. 2b
Figure 2b	Frequency (MHz) (FEA)	FEA (mV)	Frequency (MHz) (Experiment)	Experiment (mV)
	4.30086	0.0188076	4.3	0
	4.30182	0.0195776	4.302	0.00128384
	4.30278	0.0194399	4.304	0.00259915
	4.30374	0.0195901	4.306	0.00394687
	4.3047	0.0191223	4.308	0.00532799
	4.30567	0.0207434	4.31	0.00674356
	4.30663	0.0205362	4.312	0.00819465
	4.30759	0.0211009	4.314	0.00968238
	4.30855	0.0210291	4.316	0.0112079
	4.30951	0.0204681	4.318	0.0127724
	4.31047	0.0225818	4.32	0.014377
	4.31143	0.0229972	4.322	0.0160231
	4.3124	0.0228566	4.324	0.0177119
	4.31336	0.0234883	4.326	0.0194448
	4.31432	0.0236535	4.328	0.0212232
	4.31528	0.0236784	4.33	0.0230486
	4.31625	0.0242224	4.332	0.0249225
	4.31721	0.024053	4.334	0.0268464
	4.31817	0.0240837	4.336	0.0288221
	4.31914	0.0245837	4.338	0.0308512
	4.3201	0.0248654	4.34	0.0329355
	4.32107	0.0250387	4.342	0.0350769
	4.32203	0.0255449	4.344	0.0372773
	4.32299	0.0261812	4.346	0.0395389
	4.32396	0.0257647	4.348	0.0418636
	4.32492	0.0275293	4.35	0.0442537
	4.32589	0.0274136	4.352	0.0467116
	4.32685	0.0288022	4.354	0.0492397
	4.32782	0.0292379	4.356	0.0518405
	4.32879	0.0287217	4.358	0.0545166
	4.32975	0.0299676	4.36	0.0572709
	4.33072	0.0297487	4.362	0.0601062
	4.33168	0.0302381	4.364	0.0630257
	4.33265	0.0306231	4.366	0.0660325
	4.33362	0.0325704	4.368	0.06913
	4.33459	0.0317152	4.37	0.0723218
	4.33555	0.0320574	4.372	0.0756114
	4.33652	0.0328883	4.374	0.079003
	4.33749	0.0334951	4.376	0.0825004
	4.33846	0.0328031	4.378	0.0861081
	4.33942	0.0335849	4.38	0.0898307
	4.34039	0.0339838	4.382	0.0936728
	4.34136	0.0349059	4.384	0.0976397
	4.34233	0.0354886	4.386	0.101736
	4.3433	0.0360705	4.388	0.105969
	4.34427	0.0359861	4.39	0.110343
	4.34524	0.0365366	4.392	0.114865
	4.34621	0.0371841	4.394	0.119541
	4.34718	0.0365805	4.396	0.124379
	4.34815	0.0376213	4.398	0.129386
	4.34912	0.0383679	4.4	0.13457
	4.35009	0.0397595	4.402	0.13994
	4.35106	0.0399072	4.404	0.145504
	4.35203	0.0414978	4.406	0.151271
	4.353	0.0408853	4.408	0.157253
	4.35397	0.0420733	4.41	0.16346
	4.35495	0.0415799	4.412	0.169902
	4.35592	0.0436934	4.414	0.176594
	4.35689	0.0438808	4.416	0.183547
	4.35786	0.0451663	4.418	0.190776
	4.35883	0.0453743	4.42	0.198295
	4.35981	0.0461517	4.422	0.206122
	4.36078	0.0458069	4.424	0.214273
	4.36175	0.0468649	4.426	0.222767
	4.36273	0.0478052	4.428	0.231624
	4.3637	0.048026	4.43	0.240866
	4.36467	0.049736	4.432	0.250515
	4.36565	0.0495783	4.434	0.260598
	4.36662	0.0492037	4.436	0.271142
	4.3676	0.0499874	4.438	0.282176
	4.36857	0.0510196	4.44	0.293732
	4.36955	0.0523362	4.442	0.305846
	4.37052	0.0525052	4.444	0.318555
	4.3715	0.0538634	4.446	0.331902
	4.37247	0.0549046	4.448	0.345932
	4.37345	0.0558376	4.45	0.360695
	4.37442	0.0566072	4.452	0.376247
	4.3754	0.0568807	4.454	0.392647
	4.37638	0.0580074	4.456	0.409962
	4.37735	0.0583365	4.458	0.428267
	4.37833	0.0595566	4.46	0.447643
	4.37931	0.0599016	4.462	0.468183
	4.38028	0.0599975	4.464	0.489987
	4.38126	0.0619019	4.466	0.51317
	4.38224	0.0622287	4.468	0.537859
	4.38322	0.0630496	4.47	0.564199
	4.3842	0.0646836	4.472	0.592353
	4.38517	0.0661521	4.474	0.622504
	4.38615	0.0670397	4.476	0.654865
	4.38713	0.067426	4.478	0.689676
	4.38811	0.0669185	4.48	0.727213
	4.38909	0.0684871	4.482	0.767796
	4.39007	0.0711648	4.484	0.811797
	4.39105	0.0728024	4.486	0.859647
	4.39203	0.0727941	4.488	0.911857
	4.39301	0.0731017	4.49	0.969027
	4.39399	0.0736179	4.492	1.03187
	4.39497	0.0751673	4.494	1.10125
	4.39595	0.0766596	4.496	1.1782
	4.39693	0.0783833	4.498	1.26398
	4.39791	0.0801186	4.5	1.36015
	4.3989	0.0805797	4.502	1.46864
	4.39988	0.0816615	4.504	1.59189
	4.40086	0.0821168	4.506	1.73299
	4.40184	0.0849348	4.508	1.89593
	4.40282	0.086786	4.51	2.08592
	4.40381	0.087584	4.512	2.30991
	4.40479	0.0894703	4.514	2.57719
	4.40577	0.0908368	4.516	2.90047
	4.40676	0.092018	4.518	3.29722
	4.40774	0.093549	4.52	3.79146
	4.40872	0.0947514	4.522	4.4151
	4.40971	0.0959869	4.524	5.20609
	4.41069	0.0987724	4.526	6.19209
	4.41167	0.0999172	4.528	7.32976
	4.41266	0.101481	4.53	8.36589
	4.41364	0.104003	4.532	8.78238
	4.41463	0.104782	4.534	8.27587
	4.41561	0.107955	4.536	7.20438
	4.4166	0.110428	4.538	6.07099
	4.41759	0.110349	4.54	5.10111
	4.41857	0.112418	4.542	4.32591
	4.41956	0.116023	4.544	3.71483
	4.42054	0.115547	4.546	3.22999
	4.42153	0.120062	4.548	2.84015
	4.42252	0.122244	4.55	2.52195
	4.4235	0.12404	4.552	2.25842
	4.42449	0.126765	4.554	2.03722
	4.42548	0.130335	4.556	1.84929
	4.42647	0.130637	4.558	1.68788
	4.42745	0.133714	4.56	1.54791
	4.42844	0.136745	4.562	1.42547
	4.42943	0.139705	4.564	1.31755
	4.43042	0.143266	4.566	1.22177
	4.43141	0.145133	4.568	1.13622
	4.4324	0.147528	4.57	1.05939
	4.43339	0.151309	4.572	0.990027
	4.43438	0.153901	4.574	0.927123
	4.43536	0.157524	4.576	0.869831
	4.43635	0.159486	4.578	0.817448
	4.43734	0.163175	4.58	0.769381
	4.43833	0.16708	4.582	0.72513
	4.43933	0.17046	4.584	0.684267
	4.44032	0.173716	4.586	0.646427
	4.44131	0.178593	4.588	0.611295
	4.4423	0.18129	4.59	0.578596
	4.44329	0.185453	4.592	0.548093
	4.44428	0.188184	4.594	0.519578
	4.44527	0.192416	4.596	0.492868
	4.44626	0.197493	4.598	0.467802
	4.44726	0.200562	4.6	0.444238
	4.44825	0.204011	4.602	0.422048
	4.44924	0.208739	4.604	0.40112
	4.45024	0.21452	4.606	0.381353
	4.45123	0.220899	4.608	0.362657
	4.45222	0.222115	4.61	0.34495
	4.45322	0.228718	4.612	0.328158
	4.45421	0.235325	4.614	0.312215
	4.4552	0.240163	4.616	0.297062
	4.4562	0.247632	4.618	0.282643
	4.45719	0.251961	4.62	0.268908
	4.45819	0.256544	4.622	0.255814
	4.45918	0.264273	4.624	0.243317
	4.46018	0.271373	4.626	0.231379
	4.46117	0.277609	4.628	0.219967
	4.46217	0.285009	4.63	0.209048
	4.46316	0.292079	4.632	0.198592
	4.46416	0.301267	4.634	0.188572
	4.46516	0.309769	4.636	0.178963
	4.46615	0.31749	4.638	0.169741
	4.46715	0.328581	4.64	0.160885
	4.46815	0.335283	4.642	0.152375
	4.46914	0.345571	4.644	0.144192
	4.47014	0.355705	4.646	0.136319
	4.47114	0.365156	4.648	0.12874
	4.47214	0.376361	4.65	0.12144
	4.47313	0.387473	4.652	0.114404
	4.47413	0.400868	4.654	0.107619
	4.47513	0.411584	4.656	0.101074
	4.47613	0.423853	4.658	0.0947555
	4.47713	0.439542	4.66	0.0886543
	4.47813	0.451119	4.662	0.0827595
	4.47913	0.46568	4.664	0.0770618
	4.48013	0.481492	4.666	0.0715521
	4.48113	0.497217	4.668	0.0662219
	4.48213	0.513919	4.67	0.0610633
	4.48313	0.533818	4.672	0.0560688
	4.48413	0.546969	4.674	0.0512313
	4.48513	0.568619	4.676	0.0465439
	4.48613	0.590903	4.678	0.0420005
	4.48713	0.612554	4.68	0.0375949
	4.48813	0.635419	4.682	0.0333215
	4.48913	0.655498	4.684	0.0291749
	4.49013	0.681143	4.686	0.0251499
	4.49114	0.707404	4.688	0.0212417
	4.49214	0.735972	4.69	0.0174456
	4.49314	0.76329	4.692	0.0137572
	4.49414	0.797438	4.694	0.0101723
	4.49515	0.831762	4.696	0.006687
	4.49615	0.864679	4.698	0.00329743
	4.49715	0.902731	4.7	0
	4.49816	0.942235
	4.49916	0.987561
	4.50017	1.03007
	4.50117	1.07914
	4.50217	1.13222
	4.50318	1.18585
	4.50418	1.24872
	4.50519	1.31149
	4.50619	1.3826
	4.5072	1.46337
	4.50821	1.54212
	4.50921	1.63477
	4.51022	1.73382
	4.51123	1.83723
	4.51223	1.96009
	4.51324	2.08777
	4.51425	2.23354
	4.51525	2.39485
	4.51626	2.5742
	4.51727	2.77008
	4.51828	2.99017
	4.51929	3.24148
	4.52029	3.51799
	4.5213	3.83536
	4.52231	4.19312
	4.52332	4.60128
	4.52433	5.06727
	4.52534	5.58059
	4.52635	6.15267
	4.52736	6.77877
	4.52837	7.40858
	4.52938	8.00037
	4.53039	8.46661
	4.5314	8.71228
	4.53241	8.67896
	4.53343	8.38076
	4.53444	7.90137
	4.53545	7.3163
	4.53646	6.70263
	4.53747	6.11677
	4.53849	5.55822
	4.5395	5.05344
	4.54051	4.59973
	4.54153	4.20446
	4.54254	3.83734
	4.54355	3.52226
	4.54457	3.24642
	4.54558	2.99776
	4.5466	2.78301
	4.54761	2.57636
	4.54863	2.40149
	4.54964	2.23654
	4.55066	2.08692
	4.55167	1.95862
	4.55269	1.83414
	4.5537	1.72665
	4.55472	1.61991
	4.55574	1.52453
	4.55675	1.44651
	4.55777	1.3666
	4.55879	1.29005
	4.5598	1.22527
	4.56082	1.15617
	4.56184	1.09951
	4.56286	1.05186
	4.56388	0.998035
	4.56489	0.952087
	4.56591	0.90946
	4.56693	0.871098
	4.56795	0.829122
	4.56897	0.795463
	4.56999	0.760348
	4.57101	0.724762
	4.57203	0.695928
	4.57305	0.672742
	4.57407	0.640966
	4.57509	0.618272
	4.57611	0.595474
	4.57713	0.566423
	4.57816	0.552506
	4.57918	0.526874
	4.5802	0.502736
	4.58122	0.494788
	4.58224	0.478213
	4.58327	0.452557
	4.58429	0.439128
	4.58531	0.427803
	4.58634	0.40776
	4.58736	0.400238
	4.58838	0.385356
	4.58941	0.378186
	4.59043	0.359304
	4.59146	0.352112
	4.59248	0.336653
	4.59351	0.325787
	4.59453	0.313365
	4.59556	0.309418
	4.59658	0.297752
	4.59761	0.289994
	4.59863	0.280726
	4.59966	0.276703
	4.60069	0.26666
	4.60171	0.25745
	4.60274	0.253318
	4.60377	0.242549
	4.60479	0.237393
	4.60582	0.229656
	4.60685	0.226002
	4.60788	0.215637
	4.60891	0.212985
	4.60993	0.207835
	4.61096	0.196828
	4.61199	0.196425
	4.61302	0.186803
	4.61405	0.184529
	4.61508	0.173651
	4.61611	0.173501
	4.61714	0.167907
	4.61817	0.166205
	4.6192	0.16016
	4.62023	0.159506
	4.62126	0.155528
	4.6223	0.149879
	4.62333	0.148287
	4.62436	0.143827
	4.62539	0.140058
	4.62642	0.134041
	4.62746	0.132818
	4.62849	0.132845
	4.62952	0.12978
	4.63055	0.121977
	4.63159	0.119286
	4.63262	0.12202
	4.63365	0.1146
	4.63469	0.115209
	4.63572	0.11225
	4.63676	0.107116
	4.63779	0.108007
	4.63883	0.106341
	4.63986	0.101218
	4.6409	0.0998051
	4.64193	0.100384
	4.64297	0.0939936
	4.64401	0.0907552
	4.64504	0.0864121
	4.64608	0.0888463
	4.64712	0.0863356
	4.64815	0.08899
	4.64919	0.0869685
	4.65023	0.0805228
	4.65127	0.0809885
	4.6523	0.0789065
	4.65334	0.0796478
	4.65438	0.080513
	4.65542	0.0709752
	4.65646	0.0700862
	4.6575	0.0761447
	4.65854	0.0718276
	4.65958	0.0691141
	4.66062	0.0656003
	4.66166	0.0672164
	4.6627	0.0658626
	4.66374	0.0650186
	4.66478	0.0644637
	4.66582	0.0589074
	4.66686	0.0570846
	4.6679	0.0617302
	4.66894	0.0573148
	4.66999	0.0546327
	4.67103	0.0544414
	4.67207	0.0557688
	4.67311	0.0534906
	4.67416	0.0518041
	4.6752	0.0448301
	4.67624	0.0468546
	4.67729	0.0487736
	4.67833	0.0483116
	4.67937	0.0458565
	4.68042	0.0489848
	4.68146	0.0426137
	4.68251	0.0434711
	4.68355	0.0416798
	4.6846	0.0401028
	4.68564	0.0432087
	4.68669	0.0375057
	4.68773	0.0399894
	4.68878	0.0329293
	4.68983	0.0359936
	4.69087	0.0329491
	4.69192	0.0327909
	4.69297	0.0360698
	4.69401	0.0298942
	4.69506	0.0308446
	4.69611	0.031063
	4.69716	0.0314413
	4.69821	0.0322001
	4.69926	0.0297894
	4.7003	0.0259424

## Sheet: Fig. 2e
Figure 2e	Frequency (MHz)	Imaginary Impedance (ohm) (Model)	Imaginary Impedance (ohm) (Experiment)	Real Impedance (ohm) (Model)	Real Impedance (ohm) (Experiment)
	4.1	0.00587279	0.0394686	5.91184e-05	0.02835
	4.101	0.00588739	0.0389686	5.94127e-05	0.0273563
	4.102	0.00590206	0.0385011	5.97092e-05	0.0287549
	4.103	0.0059168	0.0404105	6.00078e-05	0.0277095
	4.104	0.0059316	0.0404143	6.03086e-05	0.0281453
	4.105	0.00594648	0.038723	6.06116e-05	0.0283718
	4.106	0.00596143	0.0401553	6.09168e-05	0.0278168
	4.107	0.00597646	0.0397155	6.12242e-05	0.0297082
	4.108	0.00599155	0.0398966	6.15339e-05	0.026998
	4.109	0.00600672	0.0384402	6.18458e-05	0.0269756
	4.11	0.00602195	0.0403833	6.216e-05	0.0283346
	4.111	0.00603727	0.0396956	6.24766e-05	0.0299944
	4.112	0.00605265	0.0401539	6.27955e-05	0.0289778
	4.113	0.00606811	0.0391822	6.31167e-05	0.0289485
	4.114	0.00608365	0.039146	6.34404e-05	0.0269714
	4.115	0.00609926	0.0391772	6.37664e-05	0.0283674
	4.116	0.00611495	0.0418472	6.40949e-05	0.029468
	4.117	0.00613071	0.0405868	6.44258e-05	0.0272724
	4.118	0.00614655	0.0396251	6.47592e-05	0.0277247
	4.119	0.00616247	0.040575	6.50951e-05	0.0266922
	4.12	0.00617847	0.0398878	6.54336e-05	0.0293166
	4.121	0.00619454	0.0401277	6.57746e-05	0.0290214
	4.122	0.0062107	0.0403593	6.61181e-05	0.0287319
	4.123	0.00622694	0.0403249	6.64643e-05	0.0272361
	4.124	0.00624325	0.0400796	6.68131e-05	0.0274174
	4.125	0.00625965	0.0398264	6.71646e-05	0.0266618
	4.126	0.00627613	0.0403256	6.75188e-05	0.0280491
	4.127	0.00629269	0.0401034	6.78757e-05	0.0287382
	4.128	0.00630934	0.0420251	6.82353e-05	0.0286436
	4.129	0.00632607	0.0413133	6.85977e-05	0.0293369
	4.13	0.00634289	0.0408346	6.89629e-05	0.029308
	4.131	0.00635978	0.0412906	6.93309e-05	0.0282677
	4.132	0.00637677	0.0403302	6.97017e-05	0.0287258
	4.133	0.00639384	0.0420108	7.00755e-05	0.0284048
	4.134	0.006411	0.04053	7.04522e-05	0.0274217
	4.135	0.00642825	0.0419932	7.08318e-05	0.0278181
	4.136	0.00644558	0.0422265	7.12144e-05	0.0280085
	4.137	0.00646301	0.0407455	7.16e-05	0.0265537
	4.138	0.00648052	0.0417226	7.19886e-05	0.0269565
	4.139	0.00649813	0.0415087	7.23803e-05	0.0286053
	4.14	0.00651582	0.0422099	7.27751e-05	0.027823
	4.141	0.00653361	0.0422333	7.3173e-05	0.0282579
	4.142	0.00655149	0.0407635	7.35741e-05	0.0282435
	4.143	0.00656946	0.0417632	7.39784e-05	0.0296174
	4.144	0.00658753	0.0429276	7.4386e-05	0.0278488
	4.145	0.00660569	0.0419705	7.47968e-05	0.0283083
	4.146	0.00662395	0.0417922	7.52109e-05	0.0309232
	4.147	0.00664231	0.0405364	7.56283e-05	0.0292094
	4.148	0.00666076	0.041982	7.60491e-05	0.0291297
	4.149	0.00667931	0.0415123	7.64734e-05	0.0300649
	4.15	0.00669796	0.0429294	7.6901e-05	0.0285215
	4.151	0.00671671	0.0422487	7.73322e-05	0.0306717
	4.152	0.00673555	0.0434606	7.77669e-05	0.0303509
	4.153	0.0067545	0.0431422	7.82051e-05	0.0276443
	4.154	0.00677355	0.0433914	7.8647e-05	0.0283191
	4.155	0.00679271	0.0409671	7.90925e-05	0.028329
	4.156	0.00681197	0.0410105	7.95416e-05	0.030222
	4.157	0.00683133	0.0404809	7.99945e-05	0.0282541
	4.158	0.0068508	0.0433777	8.04511e-05	0.0281179
	4.159	0.00687037	0.0436461	8.09116e-05	0.0292772
	4.16	0.00689005	0.0428765	8.13758e-05	0.028037
	4.161	0.00690984	0.0429052	8.1844e-05	0.0289514
	4.162	0.00692974	0.0439138	8.23161e-05	0.0303295
	4.163	0.00694974	0.0419453	8.27922e-05	0.0293755
	4.164	0.00696986	0.0422117	8.32722e-05	0.030046
	4.165	0.00699009	0.0426607	8.37564e-05	0.0290135
	4.166	0.00701043	0.0445216	8.42446e-05	0.0264852
	4.167	0.00703088	0.0426814	8.4737e-05	0.029881
	4.168	0.00705145	0.0434158	8.52336e-05	0.0305409
	4.169	0.00707214	0.0412099	8.57345e-05	0.0298265
	4.17	0.00709294	0.0426857	8.62396e-05	0.0302196
	4.171	0.00711386	0.042325	8.67491e-05	0.0265486
	4.172	0.00713489	0.0438708	8.7263e-05	0.0298517
	4.173	0.00715605	0.0443433	8.77813e-05	0.0293079
	4.174	0.00717732	0.0418649	8.83041e-05	0.0278649
	4.175	0.00719872	0.043069	8.88315e-05	0.0275438
	4.176	0.00722024	0.0430815	8.93635e-05	0.0279771
	4.177	0.00724188	0.0457714	8.99001e-05	0.0290533
	4.178	0.00726365	0.0445559	9.04414e-05	0.0288059
	4.179	0.00728554	0.044061	9.09875e-05	0.0282799
	4.18	0.00730756	0.0446005	9.15384e-05	0.0301616
	4.181	0.00732971	0.0445305	9.20942e-05	0.0281729
	4.182	0.00735199	0.0445633	9.26549e-05	0.0290883
	4.183	0.00737439	0.0462967	9.32206e-05	0.0302063
	4.184	0.00739693	0.0445458	9.37914e-05	0.0285103
	4.185	0.0074196	0.0438605	9.43673e-05	0.0301869
	4.186	0.0074424	0.0437999	9.49483e-05	0.0282007
	4.187	0.00746534	0.0445516	9.55346e-05	0.0293328
	4.188	0.00748841	0.0446065	9.61261e-05	0.0307445
	4.189	0.00751162	0.0435608	9.6723e-05	0.0287803
	4.19	0.00753497	0.0442757	9.73254e-05	0.027989
	4.191	0.00755846	0.0455252	9.79332e-05	0.029113
	4.192	0.00758209	0.0440979	9.85466e-05	0.0305598
	4.193	0.00760586	0.0438304	9.91656e-05	0.0297871
	4.194	0.00762978	0.045956	9.97902e-05	0.0279701
	4.195	0.00765383	0.046479	0.000100421	0.0288705
	4.196	0.00767804	0.0450333	0.000101057	0.0293598
	4.197	0.00770239	0.0462444	0.000101699	0.02951
	4.198	0.00772689	0.046526	0.000102347	0.0306694
	4.199	0.00775154	0.0455401	0.000103001	0.030167
	4.2	0.00777635	0.0436137	0.000103662	0.0306748
	4.201	0.0078013	0.04525	0.000104328	0.0293495
	4.202	0.00782641	0.0447694	0.000105001	0.0293155
	4.203	0.00785168	0.0445581	0.00010568	0.0300036
	4.204	0.0078771	0.0452168	0.000106366	0.0282371
	4.205	0.00790268	0.0452621	0.000107058	0.0296273
	4.206	0.00792842	0.0459594	0.000107757	0.0288344
	4.207	0.00795432	0.0452376	0.000108462	0.0290529
	4.208	0.00798039	0.045488	0.000109174	0.0292467
	4.209	0.00800662	0.0447725	0.000109893	0.0294636
	4.21	0.00803302	0.0471537	0.000110619	0.0283533
	4.211	0.00805958	0.0469425	0.000111352	0.0290384
	4.212	0.00808631	0.0454914	0.000112092	0.0295271
	4.213	0.00811322	0.0476272	0.000112839	0.0281753
	4.214	0.0081403	0.0465178	0.000113594	0.0308354
	4.215	0.00816755	0.0459295	0.000114356	0.0283907
	4.216	0.00819497	0.0471893	0.000115125	0.0295066
	4.217	0.00822258	0.0462351	0.000115902	0.0299836
	4.218	0.00825037	0.0455135	0.000116687	0.0302037
	4.219	0.00827833	0.0484074	0.00011748	0.0295575
	4.22	0.00830648	0.0472586	0.00011828	0.0312656
	4.221	0.00833481	0.0472554	0.000119089	0.0312013
	4.222	0.00836334	0.0464569	0.000119905	0.0294824
	4.223	0.00839204	0.0474415	0.00012073	0.0298802
	4.224	0.00842094	0.0473601	0.000121563	0.0278864
	4.225	0.00845004	0.045931	0.000122405	0.0288698
	4.226	0.00847932	0.0472218	0.000123255	0.0304701
	4.227	0.00850881	0.0469809	0.000124114	0.0306687
	4.228	0.00853849	0.046448	0.000124981	0.0296771
	4.229	0.00856837	0.0477174	0.000125858	0.0307963
	4.23	0.00859845	0.0467058	0.000126743	0.029813
	4.231	0.00862874	0.0472412	0.000127638	0.0311991
	4.232	0.00865923	0.0474584	0.000128542	0.030399
	4.233	0.00868993	0.0476519	0.000129455	0.0291282
	4.234	0.00872085	0.0469248	0.000130378	0.0293554
	4.235	0.00875197	0.0469358	0.000131311	0.0297989
	4.236	0.00878331	0.0476809	0.000132253	0.0299608
	4.237	0.00881487	0.0466568	0.000133205	0.028978
	4.238	0.00884665	0.0457686	0.000134168	0.0309077
	4.239	0.00887865	0.0487114	0.00013514	0.0312295
	4.24	0.00891087	0.0487245	0.000136123	0.0316656
	4.241	0.00894332	0.0465484	0.000137116	0.0319469
	4.242	0.008976	0.0479124	0.000138121	0.0298932
	4.243	0.00900891	0.0479558	0.000139136	0.0308191
	4.244	0.00904205	0.0486693	0.000140161	0.0304943
	4.245	0.00907543	0.0496873	0.000141198	0.0313749
	4.246	0.00910905	0.0477625	0.000142247	0.0318885
	4.247	0.00914291	0.0484835	0.000143306	0.0315749
	4.248	0.00917701	0.0486424	0.000144378	0.0298088
	4.249	0.00921137	0.0472862	0.000145461	0.032256
	4.25	0.00924597	0.0481959	0.000146556	0.0306967
	4.251	0.00928082	0.0482387	0.000147663	0.0316274
	4.252	0.00931593	0.0470294	0.000148783	0.0318792
	4.253	0.00935129	0.0489296	0.000149915	0.0307599
	4.254	0.00938692	0.0481673	0.00015106	0.030008
	4.255	0.00942281	0.0497585	0.000152217	0.032817
	4.256	0.00945896	0.0496102	0.000153388	0.0293596
	4.257	0.00949539	0.0504082	0.000154572	0.0309819
	4.258	0.00953208	0.0484316	0.000155769	0.0305366
	4.259	0.00956906	0.0492147	0.00015698	0.0316638
	4.26	0.00960631	0.0484545	0.000158205	0.030922
	4.261	0.00964384	0.04749	0.000159444	0.0314048
	4.262	0.00968166	0.051167	0.000160698	0.0314273
	4.263	0.00971976	0.0502124	0.000161965	0.031907
	4.264	0.00975816	0.0479806	0.000163248	0.0312306
	4.265	0.00979685	0.0489974	0.000164545	0.032111
	4.266	0.00983584	0.0502083	0.000165858	0.0317584
	4.267	0.00987514	0.0500885	0.000167186	0.0292638
	4.268	0.00991473	0.0509499	0.00016853	0.0318691
	4.269	0.00995464	0.0503917	0.00016989	0.0303711
	4.27	0.00999486	0.0484706	0.000171266	0.0313969
	4.271	0.0100354	0.0506222	0.000172658	0.0300086
	4.272	0.0100762	0.0494548	0.000174067	0.0312396
	4.273	0.0101174	0.0506778	0.000175493	0.0313755
	4.274	0.0101589	0.0509604	0.000176937	0.0320484
	4.275	0.0102008	0.0502465	0.000178398	0.0322773
	4.276	0.0102429	0.0496493	0.000179876	0.0302999
	4.277	0.0102855	0.0513523	0.000181373	0.0299137
	4.278	0.0103283	0.050983	0.000182888	0.0323327
	4.279	0.0103715	0.0509197	0.000184422	0.0313073
	4.28	0.0104151	0.0499517	0.000185974	0.0313072
	4.281	0.010459	0.0508964	0.000187546	0.0307144
	4.282	0.0105033	0.0518815	0.000189138	0.0306209
	4.283	0.0105479	0.0519221	0.00019075	0.0315485
	4.284	0.0105929	0.0522173	0.000192381	0.0322106
	4.285	0.0106383	0.0526451	0.000194034	0.031164
	4.286	0.010684	0.0504327	0.000195707	0.030971
	4.287	0.0107302	0.0512573	0.000197402	0.0326057
	4.288	0.0107767	0.0494904	0.000199119	0.0319091
	4.289	0.0108237	0.0519415	0.000200857	0.031738
	4.29	0.010871	0.0507529	0.000202618	0.0324724
	4.291	0.0109187	0.0507454	0.000204402	0.0324364
	4.292	0.0109668	0.0512139	0.000206209	0.0318569
	4.293	0.0110154	0.0538909	0.000208039	0.0314158
	4.294	0.0110644	0.0519637	0.000209894	0.0319583
	4.295	0.0111138	0.0538849	0.000211773	0.0313146
	4.296	0.0111636	0.0533807	0.000213677	0.0308049
	4.297	0.0112139	0.0534208	0.000215606	0.0317342
	4.298	0.0112646	0.0517529	0.000217561	0.0324988
	4.299	0.0113157	0.0530177	0.000219542	0.0331269
	4.3	0.0113673	0.0527545	0.00022155	0.0328367
	4.301	0.0114194	0.0529596	0.000223585	0.032047
	4.302	0.0114719	0.0531868	0.000225648	0.0317282
	4.303	0.0115249	0.0537244	0.000227739	0.032624
	4.304	0.0115784	0.0532957	0.000229859	0.0335904
	4.305	0.0116324	0.0537286	0.000232007	0.0325198
	4.306	0.0116869	0.0520544	0.000234186	0.0333002
	4.307	0.0117418	0.0530624	0.000236395	0.0336883
	4.308	0.0117973	0.0545023	0.000238634	0.0330727
	4.309	0.0118533	0.0549345	0.000240905	0.0320119
	4.31	0.0119098	0.0527715	0.000243208	0.0328185
	4.311	0.0119668	0.0534558	0.000245544	0.0319873
	4.312	0.0120244	0.0518971	0.000247913	0.0347387
	4.313	0.0120825	0.0539343	0.000250315	0.0313688
	4.314	0.0121411	0.0527172	0.000252753	0.031629
	4.315	0.0122003	0.0552674	0.000255225	0.0333997
	4.316	0.0122601	0.0540582	0.000257733	0.0336724
	4.317	0.0123205	0.0543282	0.000260278	0.0338504
	4.318	0.0123814	0.052278	0.00026286	0.0324415
	4.319	0.0124429	0.0547877	0.00026548	0.0332264
	4.32	0.012505	0.0552183	0.000268139	0.0321636
	4.321	0.0125678	0.0534837	0.000270837	0.0319664
	4.322	0.0126311	0.0550442	0.000273575	0.0332977
	4.323	0.0126951	0.0583873	0.000276355	0.0315761
	4.324	0.0127597	0.0552967	0.000279176	0.0334383
	4.325	0.0128249	0.0562303	0.00028204	0.0323363
	4.326	0.0128908	0.0542348	0.000284948	0.0319133
	4.327	0.0129574	0.0562603	0.0002879	0.0327276
	4.328	0.0130247	0.0524106	0.000290897	0.0343849
	4.329	0.0130926	0.0551504	0.000293941	0.0349022
	4.33	0.0131612	0.0563407	0.000297032	0.0340381
	4.331	0.0132305	0.0550404	0.000300171	0.0328487
	4.332	0.0133006	0.0565749	0.00030336	0.0336895
	4.333	0.0133714	0.0556527	0.000306599	0.0346827
	4.334	0.0134429	0.0568951	0.000309889	0.03479
	4.335	0.0135152	0.0559374	0.000313231	0.0352895
	4.336	0.0135882	0.0541163	0.000316627	0.0336319
	4.337	0.013662	0.0579578	0.000320078	0.0318657
	4.338	0.0137366	0.0558527	0.000323585	0.0336634
	4.339	0.013812	0.0555914	0.000327149	0.0333865
	4.34	0.0138882	0.0547011	0.000330771	0.0348595
	4.341	0.0139652	0.0566586	0.000334452	0.0346917
	4.342	0.0140431	0.0533271	0.000338195	0.0326321
	4.343	0.0141218	0.0553504	0.000342	0.0334295
	4.344	0.0142014	0.0559138	0.000345868	0.0343404
	4.345	0.0142819	0.0564916	0.000349802	0.0357313
	4.346	0.0143633	0.0572095	0.000353801	0.0353948
	4.347	0.0144455	0.056604	0.000357869	0.0333945
	4.348	0.0145288	0.0538877	0.000362007	0.0332721
	4.349	0.0146129	0.0570927	0.000366216	0.0332619
	4.35	0.014698	0.056866	0.000370497	0.0334731
	4.351	0.0147841	0.0578056	0.000374853	0.0328714
	4.352	0.0148712	0.0574159	0.000379285	0.0343196
	4.353	0.0149593	0.0573447	0.000383795	0.0332927
	4.354	0.0150484	0.0580991	0.000388385	0.0334349
	4.355	0.0151386	0.0587222	0.000393056	0.0353338
	4.356	0.0152298	0.0563371	0.000397811	0.0327077
	4.357	0.0153222	0.05732	0.000402652	0.0325942
	4.358	0.0154156	0.0585991	0.000407581	0.0331993
	4.359	0.0155101	0.0587673	0.000412599	0.0319083
	4.36	0.0156058	0.0575173	0.000417709	0.0353939
	4.361	0.0157027	0.0574813	0.000422914	0.0348438
	4.362	0.0158007	0.0589104	0.000428215	0.0342176
	4.363	0.0158999	0.0581285	0.000433615	0.033472
	4.364	0.0160004	0.0576011	0.000439117	0.0329514
	4.365	0.0161021	0.0564654	0.000444722	0.0342195
	4.366	0.0162051	0.0594908	0.000450434	0.0349525
	4.367	0.0163094	0.0605624	0.000456256	0.0326124
	4.368	0.0164151	0.0577467	0.000462189	0.0347221
	4.369	0.0165221	0.0604635	0.000468238	0.0347308
	4.37	0.0166304	0.0566917	0.000474405	0.0336963
	4.371	0.0167402	0.0594438	0.000480693	0.0341862
	4.372	0.0168514	0.0581975	0.000487105	0.0339785
	4.373	0.016964	0.0612782	0.000493644	0.0357075
	4.374	0.0170781	0.058171	0.000500315	0.0333879
	4.375	0.0171938	0.0591153	0.00050712	0.0364921
	4.376	0.017311	0.0615213	0.000514063	0.0352814
	4.377	0.0174298	0.0602034	0.000521148	0.0340874
	4.378	0.0175502	0.0607539	0.000528379	0.0349885
	4.379	0.0176722	0.0605077	0.000535759	0.034695
	4.38	0.0177959	0.0600345	0.000543294	0.0351708
	4.381	0.0179213	0.0608068	0.000550986	0.0353194
	4.382	0.0180485	0.0599404	0.000558841	0.0335941
	4.383	0.0181775	0.0625097	0.000566864	0.0348533
	4.384	0.0183082	0.0592984	0.000575058	0.0347702
	4.385	0.0184409	0.0605456	0.000583429	0.0348807
	4.386	0.0185754	0.0618571	0.000591982	0.0359739
	4.387	0.0187119	0.0636333	0.000600723	0.036534
	4.388	0.0188504	0.0630371	0.000609656	0.0350349
	4.389	0.0189909	0.0624552	0.000618788	0.0372632
	4.39	0.0191335	0.0629968	0.000628125	0.0344462
	4.391	0.0192782	0.0626442	0.000637672	0.0363982
	4.392	0.019425	0.0618878	0.000647435	0.0361392
	4.393	0.0195741	0.0638658	0.000657423	0.0359539
	4.394	0.0197255	0.0636787	0.000667641	0.036672
	4.395	0.0198792	0.0636426	0.000678096	0.0361032
	4.396	0.0200352	0.0622332	0.000688796	0.0371564
	4.397	0.0201937	0.0629897	0.000699749	0.0372934
	4.398	0.0203546	0.0635874	0.000710962	0.0386902
	4.399	0.0205181	0.0655086	0.000722444	0.034281
	4.4	0.0206843	0.0646949	0.000734204	0.036754
	4.401	0.020853	0.0635381	0.00074625	0.0343105
	4.402	0.0210245	0.0640858	0.000758593	0.0384418
	4.403	0.0211989	0.0647149	0.00077124	0.0366035
	4.404	0.021376	0.0658	0.000784204	0.0379572
	4.405	0.0215562	0.0641704	0.000797494	0.0360359
	4.406	0.0217393	0.0634296	0.000811121	0.0357953
	4.407	0.0219255	0.0668282	0.000825097	0.0382191
	4.408	0.0221149	0.0650918	0.000839434	0.0380464
	4.409	0.0223076	0.0664634	0.000854144	0.0364011
	4.41	0.0225035	0.0659379	0.00086924	0.0358903
	4.411	0.022703	0.0657853	0.000884736	0.0370838
	4.412	0.0229059	0.0660786	0.000900647	0.037747
	4.413	0.0231124	0.0682382	0.000916986	0.0400216
	4.414	0.0233226	0.0649877	0.00093377	0.0362429
	4.415	0.0235366	0.0657807	0.000951015	0.0368693
	4.416	0.0237546	0.0676136	0.000968737	0.03792
	4.417	0.0239765	0.0674186	0.000986955	0.0386282
	4.418	0.0242026	0.0681882	0.00100569	0.0387697
	4.419	0.0244329	0.0673051	0.00102495	0.0370447
	4.42	0.0246676	0.0674326	0.00104477	0.0384635
	4.421	0.0249067	0.069179	0.00106517	0.0385177
	4.422	0.0251505	0.0689461	0.00108616	0.0387344
	4.423	0.0253991	0.0677722	0.00110777	0.0395197
	4.424	0.0256525	0.0670559	0.00113003	0.0397656
	4.425	0.025911	0.0686549	0.00115297	0.0378528
	4.426	0.0261746	0.0689553	0.0011766	0.0385178
	4.427	0.0264436	0.0689973	0.00120095	0.0389602
	4.428	0.0267181	0.0706375	0.00122607	0.0375328
	4.429	0.0269983	0.071253	0.00125198	0.0389145
	4.43	0.0272844	0.0693981	0.00127871	0.0372707
	4.431	0.0275765	0.0691968	0.00130629	0.0379786
	4.432	0.0278748	0.0686007	0.00133478	0.0397049
	4.433	0.0281796	0.0711072	0.00136419	0.0399587
	4.434	0.028491	0.0705503	0.00139459	0.0389531
	4.435	0.0288093	0.0727609	0.001426	0.041704
	4.436	0.0291347	0.0714672	0.00145847	0.0410008
	4.437	0.0294674	0.0723497	0.00149206	0.0393811
	4.438	0.0298077	0.0699607	0.00152681	0.0405171
	4.439	0.0301559	0.0717667	0.00156279	0.0383224
	4.44	0.0305122	0.0750317	0.00160004	0.0415024
	4.441	0.0308769	0.0747705	0.00163862	0.0412119
	4.442	0.0312503	0.0732806	0.00167861	0.0412811
	4.443	0.0316328	0.074507	0.00172007	0.040865
	4.444	0.0320245	0.0741656	0.00176307	0.0396087
	4.445	0.032426	0.0750926	0.0018077	0.0417068
	4.446	0.0328376	0.0756251	0.00185403	0.0421171
	4.447	0.0332596	0.0751016	0.00190214	0.0415975
	4.448	0.0336925	0.0763708	0.00195215	0.0416877
	4.449	0.0341366	0.0775139	0.00200413	0.0435242
	4.45	0.0345925	0.0766889	0.00205821	0.04229
	4.451	0.0350605	0.077861	0.00211448	0.0413984
	4.452	0.0355413	0.0786762	0.00217308	0.0420348
	4.453	0.0360352	0.0795566	0.00223414	0.0436344
	4.454	0.0365429	0.078572	0.00229778	0.0436683
	4.455	0.0370649	0.0788932	0.00236417	0.0443392
	4.456	0.0376018	0.0795333	0.00243345	0.0429784
	4.457	0.0381543	0.0799804	0.0025058	0.0451241
	4.458	0.0387231	0.0790115	0.00258141	0.045158
	4.459	0.0393089	0.0826271	0.00266047	0.0467886
	4.46	0.0399125	0.0818015	0.00274318	0.0455579
	4.461	0.0405347	0.0845569	0.0028298	0.045515
	4.462	0.0411763	0.0835992	0.00292055	0.0460436
	4.463	0.0418383	0.0818316	0.0030157	0.0453989
	4.464	0.0425216	0.0836558	0.00311556	0.046416
	4.465	0.0432274	0.0822679	0.00322042	0.0474798
	4.466	0.0439567	0.0839533	0.00333063	0.0465381
	4.467	0.0447106	0.0861248	0.00344655	0.0455421
	4.468	0.0454906	0.0866094	0.0035686	0.0481809
	4.469	0.0462979	0.0867095	0.0036972	0.0491255
	4.47	0.0471339	0.0871684	0.00383283	0.0485192
	4.471	0.0480003	0.0882012	0.00397602	0.048874
	4.472	0.0488987	0.0886847	0.00412732	0.0482803
	4.473	0.0498309	0.0896262	0.00428737	0.0503811
	4.474	0.0507988	0.0891947	0.00445685	0.0481176
	4.475	0.0518045	0.0899161	0.00463651	0.0504922
	4.476	0.0528503	0.0923067	0.00482718	0.0519886
	4.477	0.0539385	0.0931839	0.00502977	0.0503492
	4.478	0.0550718	0.0922859	0.00524531	0.0513781
	4.479	0.056253	0.0941873	0.0054749	0.0528836
	4.48	0.0574851	0.0944753	0.00571979	0.053058
	4.481	0.0587716	0.0976007	0.00598136	0.0542325
	4.482	0.060116	0.0996346	0.00626117	0.0517386
	4.483	0.0615222	0.0978819	0.00656093	0.0543275
	4.484	0.0629947	0.099112	0.00688259	0.0566545
	4.485	0.0645381	0.10198	0.0072283	0.0576104
	4.486	0.0661575	0.103171	0.00760052	0.0566872
	4.487	0.0678588	0.104081	0.00800203	0.058304
	4.488	0.0696481	0.104037	0.00843594	0.0604959
	4.489	0.0715322	0.110018	0.00890582	0.0599083
	4.49	0.0735189	0.110045	0.00941573	0.062583
	4.491	0.0756166	0.112643	0.00997034	0.0632974
	4.492	0.0778345	0.112381	0.010575	0.0630163
	4.493	0.0801833	0.114893	0.0112358	0.0654671
	4.494	0.0826743	0.117597	0.0119599	0.0671785
	4.495	0.0853207	0.119512	0.0127555	0.0687031
	4.496	0.088137	0.121563	0.0136325	0.0717156
	4.497	0.0911396	0.125758	0.014602	0.0732624
	4.498	0.094347	0.125882	0.0156774	0.0742039
	4.499	0.09778	0.128758	0.0168747	0.0751259
	4.5	0.101462	0.132747	0.0182126	0.0797108
	4.501	0.105421	0.135079	0.0197139	0.0801802
	4.502	0.109687	0.140787	0.0214057	0.0843666
	4.503	0.114294	0.141712	0.0233214	0.0882194
	4.504	0.119284	0.145509	0.0255014	0.0908275
	4.505	0.124702	0.150326	0.0279959	0.0960842
	4.506	0.130602	0.154274	0.0308669	0.100165
	4.507	0.137043	0.159107	0.0341924	0.105439
	4.508	0.144095	0.161768	0.0380711	0.111655
	4.509	0.151839	0.169751	0.042629	0.118135
	4.51	0.160362	0.174881	0.0480288	0.123629
	4.511	0.169764	0.17957	0.0544826	0.132436
	4.512	0.180152	0.185635	0.0622705	0.139609
	4.513	0.19163	0.195382	0.0717658	0.153492
	4.514	0.204291	0.200625	0.0834719	0.165059
	4.515	0.218182	0.20828	0.0980731	0.180425
	4.516	0.233244	0.214899	0.116506	0.200466
	4.517	0.249197	0.223001	0.140049	0.22265
	4.518	0.265314	0.228887	0.170427	0.250446
	4.519	0.280008	0.232575	0.209867	0.283817
	4.52	0.2901	0.232244	0.260946	0.328273
	4.521	0.289732	0.224531	0.325805	0.380703
	4.522	0.269323	0.199256	0.40385	0.442072
	4.523	0.216573	0.149301	0.487182	0.505619
	4.524	0.123568	0.0698678	0.555996	0.562608
	4.525	0	-0.0393077	0.583458	0.583458
	4.526	-0.123544	-0.154845	0.556007	0.550235
	4.527	-0.216509	-0.241788	0.487253	0.474534
	4.528	-0.269254	-0.283439	0.404015	0.386145
	4.529	-0.289702	-0.296992	0.326059	0.309509
	4.53	-0.290134	-0.292217	0.261265	0.247601
	4.531	-0.280112	-0.276457	0.210223	0.197401
	4.532	-0.265485	-0.260491	0.170801	0.16179
	4.533	-0.249426	-0.242644	0.140426	0.133792
	4.534	-0.233522	-0.222838	0.116877	0.111137
	4.535	-0.218502	-0.205652	0.0984343	0.0904607
	4.536	-0.204646	-0.189557	0.0838203	0.0771512
	4.537	-0.192013	-0.175962	0.0721003	0.0668229
	4.538	-0.180559	-0.161366	0.0625908	0.0591516
	4.539	-0.170192	-0.149267	0.054789	0.0517022
	4.54	-0.160807	-0.138443	0.0483218	0.0441147
	4.541	-0.152298	-0.126294	0.0429093	0.0399126
	4.542	-0.144567	-0.118703	0.0383394	0.0378975
	4.543	-0.137525	-0.110085	0.0344494	0.0335113
	4.544	-0.131093	-0.100686	0.0311133	0.032068
	4.545	-0.125201	-0.0953594	0.0282324	0.0300084
	4.546	-0.11979	-0.089683	0.0257287	0.0264046
	4.547	-0.114806	-0.0826901	0.0235401	0.0234176
	4.548	-0.110204	-0.0760789	0.0216164	0.0242389
	4.549	-0.105943	-0.0717047	0.0199169	0.0227642
	4.55	-0.101989	-0.0668573	0.0184086	0.0235015
	4.551	-0.0983106	-0.0651943	0.017064	0.0225431
	4.552	-0.094881	-0.0585831	0.0158605	0.023364
	4.553	-0.0916767	-0.054854	0.0147792	0.0204304
	4.554	-0.088677	-0.0522194	0.0138042	0.0216424
	4.555	-0.0858632	-0.0490095	0.012922	0.0210276
	4.556	-0.0832191	-0.0443826	0.0121214	0.0220254
	4.557	-0.0807302	-0.0443167	0.0113927	0.0202214
	4.558	-0.0783834	-0.0390109	0.0107275	0.0203989
	4.559	-0.0761672	-0.0366306	0.0101187	0.0191187
	4.56	-0.0740712	-0.0350575	0.00956013	0.0221862
	4.561	-0.072086	-0.0315805	0.00904645	0.0217984
	4.562	-0.0702032	-0.0305181	0.00857299	0.019877
	4.563	-0.0684152	-0.0280457	0.00813567	0.0218513
	4.564	-0.0667151	-0.0258915	0.00773093	0.0208318
	4.565	-0.0650967	-0.0220309	0.00735561	0.0216436
	4.566	-0.0635544	-0.0227374	0.00700694	0.0196665
	4.567	-0.0620829	-0.0218646	0.00668246	0.0207877
	4.568	-0.0606775	-0.0193562	0.00638	0.0182235
	4.569	-0.0593339	-0.017668	0.0060976	0.0200161
	4.57	-0.0580483	-0.0152249	0.00583355	0.0192242
	4.571	-0.0568168	-0.0152001	0.00558628	0.0219456
	4.572	-0.0556363	-0.0129224	0.00535441	0.0219151
	4.573	-0.0545037	-0.0103209	0.00513668	0.0203496
	4.574	-0.0534161	-0.0109819	0.00493198	0.0188566
	4.575	-0.0523709	-0.00995402	0.00473928	0.021474
	4.576	-0.0513657	-0.00756527	0.00455767	0.0201787
	4.577	-0.0503983	-0.00713989	0.00438631	0.0218485
	4.578	-0.0494666	-0.00624907	0.00422445	0.0206999
	4.579	-0.0485686	-0.00435771	0.00407139	0.0194458
	4.58	-0.0477027	-0.0031035	0.00392652	0.0217914
	4.581	-0.046867	-0.00150931	0.00378926	0.0225857
	4.582	-0.0460601	-0.00256259	0.00365908	0.0221479
	4.583	-0.0452805	-0.00179445	0.00353552	0.0222773
	4.584	-0.0445269	0.0003195	0.00341812	0.0230156
	4.585	-0.043798	0.000576074	0.00330648	0.0232001
	4.586	-0.0430925	0.00163441	0.00320024	0.0212767
	4.587	-0.0424095	0.00362112	0.00309905	0.0232842
	4.588	-0.0417477	0.00516557	0.0030026	0.0235808
	4.589	-0.0411064	0.0056267	0.00291059	0.0207111
	4.59	-0.0404845	0.00565859	0.00282276	0.023435
	4.591	-0.0398812	0.00644323	0.00273886	0.0212907
	4.592	-0.0392956	0.00666077	0.00265865	0.0209642
	4.593	-0.038727	0.00676708	0.00258193	0.0219097
	4.594	-0.0381747	0.00780462	0.00250849	0.0245292
	4.595	-0.037638	0.00898607	0.00243816	0.0236036
	4.596	-0.0371162	0.00886179	0.00237075	0.0225566
	4.597	-0.0366087	0.00918655	0.0023061	0.0232355
	4.598	-0.036115	0.010687	0.00224408	0.0230177
	4.599	-0.0356344	0.0112458	0.00218453	0.0234302
	4.6	-0.0351665	0.0116728	0.00212733	0.0251078
	4.601	-0.0347108	0.0133211	0.00207236	0.0241198
	4.602	-0.0342669	0.0150035	0.0020195	0.0254079
	4.603	-0.0338341	0.0141055	0.00196865	0.0241844
	4.604	-0.0334123	0.0139988	0.0019197	0.023142
	4.605	-0.0330008	0.0155576	0.00187256	0.0234317
	4.606	-0.0325995	0.0154952	0.00182715	0.0228843
	4.607	-0.0322078	0.0163731	0.00178337	0.0240054
	4.608	-0.0318255	0.0153156	0.00174116	0.0235724
	4.609	-0.0314522	0.0158695	0.00170044	0.0239562
	4.61	-0.0310876	0.0191967	0.00166113	0.0243073
	4.611	-0.0307314	0.0180894	0.00162318	0.0233668
	4.612	-0.0303834	0.0201898	0.00158652	0.0241014
	4.613	-0.0300432	0.017701	0.00155109	0.0243295
	4.614	-0.0297105	0.0220727	0.00151685	0.0227829
	4.615	-0.0293853	0.020303	0.00148373	0.0272316
	4.616	-0.0290671	0.0185226	0.00145169	0.0271297
	4.617	-0.0287557	0.0204561	0.00142068	0.0263706
	4.618	-0.028451	0.0220799	0.00139067	0.0248704
	4.619	-0.0281528	0.0204608	0.00136159	0.0240018
	4.62	-0.0278608	0.0224012	0.00133343	0.0232143
	4.621	-0.0275748	0.0209022	0.00130614	0.0256071
	4.622	-0.0272947	0.0226181	0.00127968	0.0251169
	4.623	-0.0270203	0.0222275	0.00125402	0.0261278
	4.624	-0.0267513	0.0249625	0.00122913	0.0255243
	4.625	-0.0264878	0.0238955	0.00120498	0.0250815
	4.626	-0.0262294	0.0226701	0.00118153	0.0254332
	4.627	-0.025976	0.0255646	0.00115877	0.0240366
	4.628	-0.0257275	0.025951	0.00113667	0.0252124
	4.629	-0.0254838	0.0225026	0.00111519	0.0260687
	4.63	-0.0252447	0.0242212	0.00109432	0.0255713
	4.631	-0.0250101	0.0265642	0.00107404	0.0260093
	4.632	-0.0247798	0.0248196	0.00105432	0.0241301
	4.633	-0.0245538	0.0274943	0.00103514	0.0253039
	4.634	-0.0243319	0.0259354	0.00101648	0.0249243
	4.635	-0.024114	0.0287286	0.00099833	0.0248065
	4.636	-0.0239001	0.0266672	0.000980662	0.0244868
	4.637	-0.0236899	0.0277125	0.000963462	0.0248293
	4.638	-0.0234834	0.027594	0.000946714	0.0260497
	4.639	-0.0232806	0.025926	0.000930402	0.02468
	4.64	-0.0230812	0.0279364	0.000914511	0.0243883
	4.641	-0.0228853	0.0278903	0.000899027	0.0261421
	4.642	-0.0226927	0.0288932	0.000883935	0.0282522
	4.643	-0.0225033	0.028096	0.000869224	0.0257444
	4.644	-0.0223172	0.0293251	0.000854879	0.025304
	4.645	-0.0221341	0.0281486	0.000840889	0.0261593
	4.646	-0.021954	0.0299411	0.000827243	0.0261601
	4.647	-0.0217768	0.0293283	0.000813928	0.0251609
	4.648	-0.0216026	0.028813	0.000800935	0.0251688
	4.649	-0.0214311	0.0295881	0.000788254	0.0252847
	4.65	-0.0212624	0.0294887	0.000775873	0.0265213
	4.651	-0.0210963	0.0305322	0.000763784	0.0245647
	4.652	-0.0209328	0.0305995	0.000751978	0.0273088
	4.653	-0.0207719	0.0293853	0.000740446	0.0276588
	4.654	-0.0206134	0.0302865	0.000729179	0.0287753
	4.655	-0.0204574	0.0315952	0.00071817	0.0247515
	4.656	-0.0203038	0.0312756	0.00070741	0.0262676
	4.657	-0.0201525	0.0327133	0.000696893	0.0255349
	4.658	-0.0200034	0.0328923	0.00068661	0.0269947
	4.659	-0.0198566	0.0331162	0.000676555	0.0266525
	4.66	-0.0197119	0.0338461	0.000666721	0.0262755
	4.661	-0.0195694	0.0334289	0.000657102	0.0250014
	4.662	-0.0194289	0.0313856	0.000647692	0.0269796
	4.663	-0.0192904	0.0329918	0.000638484	0.0254586
	4.664	-0.019154	0.0343864	0.000629473	0.0265157
	4.665	-0.0190195	0.0342415	0.000620653	0.0272563
	4.666	-0.0188868	0.032161	0.000612019	0.0269403
	4.667	-0.0187561	0.0327788	0.000603565	0.0278331
	4.668	-0.0186272	0.0341216	0.000595287	0.0283829
	4.669	-0.0185	0.0331651	0.00058718	0.0266685
	4.67	-0.0183746	0.0345517	0.000579239	0.0254304
	4.671	-0.0182509	0.0340722	0.000571459	0.0277349
	4.672	-0.0181289	0.0335044	0.000563837	0.027251
	4.673	-0.0180085	0.0355749	0.000556368	0.0274515
	4.674	-0.0178898	0.0341544	0.000549047	0.0263121
	4.675	-0.0177726	0.0351541	0.000541872	0.0261249
	4.676	-0.017657	0.0356826	0.000534837	0.0282998
	4.677	-0.0175429	0.0335486	0.00052794	0.0275081
	4.678	-0.0174302	0.0345705	0.000521177	0.0273304
	4.679	-0.0173191	0.0352101	0.000514545	0.0264237
	4.68	-0.0172093	0.0371301	0.000508039	0.0274183
	4.681	-0.017101	0.0349314	0.000501658	0.0261163
	4.682	-0.0169941	0.0354677	0.000495397	0.0282863
	4.683	-0.0168884	0.0353399	0.000489254	0.0272303
	4.684	-0.0167842	0.0372027	0.000483225	0.0277253
	4.685	-0.0166812	0.0382643	0.000477309	0.0280481
	4.686	-0.0165795	0.0367429	0.000471501	0.0281829
	4.687	-0.016479	0.0375261	0.000465801	0.0282911
	4.688	-0.0163798	0.0367783	0.000460204	0.0303847
	4.689	-0.0162818	0.037786	0.000454708	0.0302103
	4.69	-0.0161849	0.0366805	0.000449311	0.0274773
	4.691	-0.0160893	0.0391974	0.000444011	0.0271293
	4.692	-0.0159948	0.0370001	0.000438805	0.0299034
	4.693	-0.0159013	0.0384542	0.000433692	0.0291594
	4.694	-0.015809	0.0373696	0.000428668	0.0287236
	4.695	-0.0157178	0.0377837	0.000423732	0.0258113
	4.696	-0.0156277	0.0392516	0.000418881	0.0273675
	4.697	-0.0155386	0.0385133	0.000414115	0.0294611
	4.698	-0.0154505	0.0379444	0.00040943	0.0289628
	4.699	-0.0153634	0.0371194	0.000404825	0.02647
	4.7	-0.0152773	0.0401779	0.000400298	0.028328
	4.701	-0.0151922	0.0403279	0.000395848	0.0274867
	4.702	-0.0151081	0.0417544	0.000391472	0.0285366
	4.703	-0.0150249	0.0400732	0.00038717	0.0253813
	4.704	-0.0149426	0.0396135	0.000382938	0.0276918
	4.705	-0.0148613	0.041023	0.000378777	0.0287332
	4.706	-0.0147808	0.0391871	0.000374684	0.0263575
	4.707	-0.0147012	0.040743	0.000370658	0.0284104
	4.708	-0.0146225	0.0409513	0.000366697	0.0280721
	4.709	-0.0145446	0.0404496	0.000362799	0.0280926
	4.71	-0.0144676	0.0390076	0.000358965	0.0287478
	4.711	-0.0143914	0.039166	0.000355192	0.027902
	4.712	-0.0143161	0.037936	0.000351478	0.0282745
	4.713	-0.0142415	0.0402375	0.000347824	0.0281798
	4.714	-0.0141677	0.0418798	0.000344226	0.0289329
	4.715	-0.0140947	0.039574	0.000340685	0.0289395
	4.716	-0.0140224	0.0434583	0.000337199	0.0291337
	4.717	-0.0139509	0.0422267	0.000333767	0.0295114
	4.718	-0.0138801	0.0410118	0.000330388	0.0298646
	4.719	-0.0138101	0.0413823	0.00032706	0.0269558
	4.72	-0.0137408	0.0419406	0.000323783	0.0291376
	4.721	-0.0136722	0.0403027	0.000320556	0.0282741
	4.722	-0.0136043	0.0420921	0.000317378	0.0282392
	4.723	-0.013537	0.0420092	0.000314247	0.0294873
	4.724	-0.0134705	0.0432407	0.000311162	0.0290054
	4.725	-0.0134046	0.0432333	0.000308124	0.02897
	4.726	-0.0133393	0.0430188	0.00030513	0.029191
	4.727	-0.0132747	0.0430222	0.000302181	0.029144
	4.728	-0.0132108	0.0434573	0.000299275	0.0285207
	4.729	-0.0131474	0.043309	0.00029641	0.0292595
	4.73	-0.0130847	0.0414848	0.000293588	0.030999
	4.731	-0.0130226	0.0432411	0.000290806	0.0286658
	4.732	-0.0129611	0.0445166	0.000288064	0.0304889
	4.733	-0.0129002	0.0430148	0.000285361	0.0288496
	4.734	-0.0128398	0.0441591	0.000282696	0.0296703
	4.735	-0.0127801	0.0428681	0.000280069	0.0295354
	4.736	-0.0127209	0.0434468	0.00027748	0.0299242
	4.737	-0.0126622	0.0435805	0.000274926	0.030873
	4.738	-0.0126041	0.040856	0.000272408	0.0296551
	4.739	-0.0125466	0.0435214	0.000269925	0.0284775
	4.74	-0.0124896	0.0443998	0.000267476	0.0272694
	4.741	-0.0124331	0.0453187	0.000265061	0.0301753
	4.742	-0.0123771	0.0459818	0.000262679	0.0274774
	4.743	-0.0123217	0.0436554	0.000260329	0.0292773
	4.744	-0.0122667	0.0447449	0.000258011	0.0277937
	4.745	-0.0122123	0.0432889	0.000255724	0.030242
	4.746	-0.0121583	0.044511	0.000253468	0.0297767
	4.747	-0.0121048	0.0440344	0.000251243	0.0279786
	4.748	-0.0120518	0.0440205	0.000249047	0.0297346
	4.749	-0.0119993	0.0453259	0.00024688	0.0297659
	4.75	-0.0119472	0.0445176	0.000244741	0.0313838
	4.751	-0.0118956	0.0432811	0.000242631	0.0317489
	4.752	-0.0118445	0.0458906	0.000240548	0.0282498
	4.753	-0.0117938	0.0445347	0.000238492	0.029411
	4.754	-0.0117435	0.0446656	0.000236463	0.0303742
	4.755	-0.0116937	0.044949	0.00023446	0.0305399
	4.756	-0.0116443	0.0451083	0.000232483	0.0296935
	4.757	-0.0115954	0.0442181	0.000230532	0.0307963
	4.758	-0.0115468	0.0468969	0.000228605	0.0313905
	4.759	-0.0114987	0.0469824	0.000226702	0.030053
	4.76	-0.011451	0.0450365	0.000224824	0.0289792
	4.761	-0.0114036	0.0451056	0.000222969	0.0294404
	4.762	-0.0113567	0.0458966	0.000221137	0.031334
	4.763	-0.0113102	0.0441701	0.000219328	0.0299706
	4.764	-0.0112641	0.0453323	0.000217542	0.0308023
	4.765	-0.0112183	0.0457518	0.000215777	0.0319843
	4.766	-0.0111729	0.0459042	0.000214035	0.0293252
	4.767	-0.0111279	0.0458241	0.000212314	0.0305774
	4.768	-0.0110833	0.0485747	0.000210613	0.0298764
	4.769	-0.011039	0.0456203	0.000208934	0.0289514
	4.77	-0.0109951	0.0437428	0.000207275	0.0283948
	4.771	-0.0109516	0.0472095	0.000205636	0.0291431
	4.772	-0.0109084	0.0469899	0.000204016	0.0293875
	4.773	-0.0108656	0.0446745	0.000202416	0.0312023
	4.774	-0.010823	0.0480688	0.000200835	0.03145
	4.775	-0.0107809	0.0467094	0.000199272	0.0326215
	4.776	-0.0107391	0.046919	0.000197729	0.0304748
	4.777	-0.0106976	0.0469115	0.000196203	0.0322249
	4.778	-0.0106564	0.0473488	0.000194695	0.0315961
	4.779	-0.0106155	0.0459743	0.000193205	0.0291553
	4.78	-0.010575	0.0476474	0.000191732	0.0317051
	4.781	-0.0105348	0.0469931	0.000190276	0.0325248
	4.782	-0.0104949	0.04656	0.000188837	0.0330562
	4.783	-0.0104553	0.0502526	0.000187415	0.0317102
	4.784	-0.010416	0.0474281	0.000186009	0.0299882
	4.785	-0.010377	0.0489541	0.000184618	0.0315197
	4.786	-0.0103384	0.0502572	0.000183244	0.0315406
	4.787	-0.0103	0.0492433	0.000181885	0.0316315
	4.788	-0.0102619	0.049112	0.000180542	0.0323756
	4.789	-0.0102241	0.0475935	0.000179214	0.0307399
	4.79	-0.0101865	0.0487419	0.0001779	0.0315524
	4.791	-0.0101493	0.0487506	0.000176601	0.0296967
	4.792	-0.0101123	0.0491114	0.000175317	0.0321736
	4.793	-0.0100756	0.0487454	0.000174046	0.0295852
	4.794	-0.0100392	0.0483277	0.00017279	0.0319222
	4.795	-0.0100031	0.0486097	0.000171548	0.0302884
	4.796	-0.00996719	0.0491906	0.000170319	0.0288594
	4.797	-0.00993158	0.0506429	0.000169103	0.0298939
	4.798	-0.00989622	0.0506407	0.000167901	0.0298279
	4.799	-0.00986112	0.0497816	0.000166712	0.0309464
	4.8	-0.00982627	0.0485462	0.000165535	0.0313295
	4.801	-0.00979168	0.0510788	0.000164372	0.0290914
	4.802	-0.00975733	0.0515141	0.00016322	0.0302788
	4.803	-0.00972324	0.0496909	0.000162081	0.0284116
	4.804	-0.00968938	0.0483946	0.000160954	0.0282893
	4.805	-0.00965577	0.0504941	0.000159839	0.0284504
	4.806	-0.0096224	0.0513927	0.000158736	0.0308511
	4.807	-0.00958926	0.0482544	0.000157644	0.0289403
	4.808	-0.00955636	0.0505892	0.000156564	0.0306033
	4.809	-0.00952369	0.0500869	0.000155495	0.0306347
	4.81	-0.00949125	0.0505898	0.000154437	0.0305045
	4.811	-0.00945903	0.0519794	0.00015339	0.0292172
	4.812	-0.00942704	0.0494284	0.000152354	0.0295367
	4.813	-0.00939527	0.0484285	0.000151329	0.0314577
	4.814	-0.00936372	0.0503039	0.000150314	0.0300656
	4.815	-0.00933238	0.0514156	0.000149309	0.0321964
	4.816	-0.00930126	0.0508997	0.000148315	0.0304013
	4.817	-0.00927036	0.0501847	0.000147331	0.0325346
	4.818	-0.00923966	0.0512086	0.000146356	0.0323368
	4.819	-0.00920918	0.0488118	0.000145392	0.0336731
	4.82	-0.0091789	0.051933	0.000144437	0.0318548
	4.821	-0.00914882	0.0497458	0.000143492	0.0310867
	4.822	-0.00911895	0.0512116	0.000142556	0.0321191
	4.823	-0.00908927	0.0490259	0.00014163	0.0313471
	4.824	-0.0090598	0.0514918	0.000140712	0.0304215
	4.825	-0.00903052	0.0512248	0.000139804	0.0319485
	4.826	-0.00900143	0.0519357	0.000138905	0.0315334
	4.827	-0.00897254	0.0493315	0.000138014	0.0313726
	4.828	-0.00894384	0.0517851	0.000137132	0.0304222
	4.829	-0.00891532	0.0508542	0.000136259	0.0310266
	4.83	-0.008887	0.0513819	0.000135395	0.0327174
	4.831	-0.00885885	0.0517399	0.000134538	0.0315586
	4.832	-0.00883089	0.0523332	0.00013369	0.0319503
	4.833	-0.00880312	0.0499906	0.00013285	0.0301773
	4.834	-0.00877552	0.0478254	0.000132018	0.0312215
	4.835	-0.0087481	0.0511565	0.000131194	0.0309173
	4.836	-0.00872085	0.0517709	0.000130378	0.0331194
	4.837	-0.00869378	0.0510058	0.00012957	0.0298007
	4.838	-0.00866688	0.0519149	0.000128769	0.0322058
	4.839	-0.00864016	0.0514783	0.000127976	0.0327541
	4.84	-0.0086136	0.0514585	0.00012719	0.0308866
	4.841	-0.00858721	0.0514875	0.000126412	0.0326439
	4.842	-0.00856099	0.0517067	0.000125641	0.0322999
	4.843	-0.00853493	0.0511894	0.000124877	0.0323279
	4.844	-0.00850903	0.0528836	0.00012412	0.0330471
	4.845	-0.0084833	0.0512665	0.000123371	0.0309025
	4.846	-0.00845772	0.0508338	0.000122628	0.0314306
	4.847	-0.00843231	0.0547755	0.000121892	0.0333816
	4.848	-0.00840705	0.0528668	0.000121162	0.031025
	4.849	-0.00838195	0.0535915	0.00012044	0.0306003
	4.85	-0.008357	0.0531825	0.000119724	0.032946
	4.851	-0.0083322	0.0518214	0.000119014	0.0341472
	4.852	-0.00830756	0.0569017	0.000118311	0.0333074
	4.853	-0.00828306	0.0523699	0.000117614	0.0308496
	4.854	-0.00825872	0.0545892	0.000116924	0.0333033
	4.855	-0.00823452	0.0526817	0.000116239	0.0327774
	4.856	-0.00821047	0.0543258	0.000115561	0.0348095
	4.857	-0.00818656	0.0555812	0.000114889	0.0311776
	4.858	-0.00816279	0.0543819	0.000114223	0.0333928
	4.859	-0.00813917	0.053126	0.000113563	0.0319684
	4.86	-0.00811569	0.0548716	0.000112908	0.0313809
	4.861	-0.00809235	0.0532423	0.000112259	0.0341909
	4.862	-0.00806914	0.0550336	0.000111616	0.0323088
	4.863	-0.00804608	0.0535354	0.000110979	0.0342904
	4.864	-0.00802315	0.0548292	0.000110347	0.032481
	4.865	-0.00800035	0.0534392	0.000109721	0.0318713
	4.866	-0.00797769	0.0564721	0.0001091	0.0344618
	4.867	-0.00795516	0.0553307	0.000108485	0.0353822
	4.868	-0.00793276	0.0545169	0.000107874	0.0351986
	4.869	-0.00791049	0.0572289	0.00010727	0.0357491
	4.87	-0.00788835	0.0559741	0.00010667	0.0343477
	4.871	-0.00786633	0.0544232	0.000106075	0.0327046
	4.872	-0.00784445	0.0545064	0.000105486	0.0331505
	4.873	-0.00782269	0.0571577	0.000104901	0.0350178
	4.874	-0.00780105	0.0552549	0.000104322	0.0344898
	4.875	-0.00777954	0.0546644	0.000103747	0.034018
	4.876	-0.00775815	0.0546698	0.000103177	0.0339679
	4.877	-0.00773688	0.0531077	0.000102612	0.0354675
	4.878	-0.00771573	0.0551605	0.000102052	0.0319566
	4.879	-0.0076947	0.0569781	0.000101496	0.0350087
	4.88	-0.00767379	0.0564342	0.000100945	0.0332141
	4.881	-0.00765299	0.0563046	0.000100399	0.0339656
	4.882	-0.00763232	0.0547894	9.98567e-05	0.0341642
	4.883	-0.00761175	0.055887	9.93193e-05	0.0344525
	4.884	-0.00759131	0.0544891	9.87863e-05	0.033836
	4.885	-0.00757097	0.056612	9.82577e-05	0.0339652
	4.886	-0.00755075	0.0553313	9.77334e-05	0.0356878
	4.887	-0.00753064	0.0559779	9.72134e-05	0.0347396
	4.888	-0.00751064	0.0568802	9.66976e-05	0.0322065
	4.889	-0.00749075	0.0555715	9.61861e-05	0.0320949
	4.89	-0.00747097	0.0550538	9.56786e-05	0.0352672
	4.891	-0.00745129	0.0555231	9.51753e-05	0.0332911
	4.892	-0.00743173	0.0531946	9.4676e-05	0.0333667
	4.893	-0.00741226	0.0547293	9.41807e-05	0.0330532
	4.894	-0.00739291	0.0562596	9.36894e-05	0.0327691
	4.895	-0.00737366	0.0565024	9.32021e-05	0.0342422
	4.896	-0.00735451	0.0546021	9.27186e-05	0.0337213
	4.897	-0.00733547	0.055745	9.22389e-05	0.0358228
	4.898	-0.00731652	0.0566404	9.17631e-05	0.0364161
	4.899	-0.00729768	0.055204	9.1291e-05	0.0339873
	4.9	-0.00727894	0.0557199	9.08226e-05	0.0338388
	4.901	-0.0072603	0.0561452	9.0358e-05	0.0363557
	4.902	-0.00724176	0.056198	8.98969e-05	0.0349818
	4.903	-0.00722331	0.0576062	8.94395e-05	0.0354796
	4.904	-0.00720496	0.0573974	8.89856e-05	0.0325681
	4.905	-0.00718671	0.0544644	8.85353e-05	0.0353545
	4.906	-0.00716855	0.0580289	8.80884e-05	0.0347205
	4.907	-0.00715049	0.0572325	8.7645e-05	0.0345331
	4.908	-0.00713253	0.0563737	8.72051e-05	0.0356685
	4.909	-0.00711465	0.0557229	8.67685e-05	0.0346836
	4.91	-0.00709687	0.0563111	8.63353e-05	0.0350471
	4.911	-0.00707918	0.057024	8.59054e-05	0.0377759
	4.912	-0.00706158	0.0551787	8.54787e-05	0.0359298
	4.913	-0.00704408	0.0570901	8.50553e-05	0.0331894
	4.914	-0.00702666	0.0562416	8.46352e-05	0.0343306
	4.915	-0.00700933	0.0558612	8.42182e-05	0.03671
	4.916	-0.00699209	0.0572696	8.38044e-05	0.0340478
	4.917	-0.00697494	0.0584564	8.33937e-05	0.0348509
	4.918	-0.00695787	0.0567145	8.2986e-05	0.0353599
	4.919	-0.00694089	0.0592393	8.25815e-05	0.0330371
	4.92	-0.006924	0.0578654	8.21799e-05	0.0342612
	4.921	-0.00690719	0.0574593	8.17814e-05	0.0347974
	4.922	-0.00689047	0.0583002	8.13858e-05	0.0335588
	4.923	-0.00687383	0.0596842	8.09931e-05	0.0353689
	4.924	-0.00685728	0.0569587	8.06034e-05	0.0347271
	4.925	-0.0068408	0.0578674	8.02165e-05	0.0353059
	4.926	-0.00682441	0.0560283	7.98325e-05	0.0353173
	4.927	-0.0068081	0.0560961	7.94513e-05	0.0326043
	4.928	-0.00679187	0.0601229	7.9073e-05	0.0345044
	4.929	-0.00677572	0.0573547	7.86973e-05	0.0351796
	4.93	-0.00675965	0.0607726	7.83244e-05	0.0366516
	4.931	-0.00674366	0.0580189	7.79543e-05	0.0373225
	4.932	-0.00672775	0.0577468	7.75868e-05	0.0357516
	4.933	-0.00671192	0.0604912	7.72219e-05	0.0362857
	4.934	-0.00669616	0.0574126	7.68597e-05	0.0336006
	4.935	-0.00668048	0.0626713	7.65001e-05	0.0350035
	4.936	-0.00666487	0.0603267	7.61431e-05	0.035096
	4.937	-0.00664934	0.0588489	7.57887e-05	0.0371251
	4.938	-0.00663389	0.0602044	7.54368e-05	0.0358029
	4.939	-0.00661851	0.0594003	7.50874e-05	0.0356168
	4.94	-0.00660321	0.0582194	7.47404e-05	0.0347144
	4.941	-0.00658798	0.0578498	7.4396e-05	0.0371008
	4.942	-0.00657282	0.0595942	7.4054e-05	0.0364727
	4.943	-0.00655773	0.0591947	7.37144e-05	0.0325556
	4.944	-0.00654272	0.0588303	7.33772e-05	0.0349325
	4.945	-0.00652777	0.0601515	7.30423e-05	0.0349025
	4.946	-0.0065129	0.0585055	7.27098e-05	0.0359188
	4.947	-0.0064981	0.0598706	7.23796e-05	0.034589
	4.948	-0.00648336	0.0604013	7.20518e-05	0.03313
	4.949	-0.0064687	0.0590896	7.17262e-05	0.0375208
	4.95	-0.00645411	0.0597623	7.14029e-05	0.0352303
	4.951	-0.00643958	0.0593701	7.10818e-05	0.0344531
	4.952	-0.00642512	0.0595482	7.07629e-05	0.0354308
	4.953	-0.00641073	0.061359	7.04463e-05	0.036654
	4.954	-0.00639641	0.0587487	7.01318e-05	0.035195
	4.955	-0.00638215	0.0594393	6.98195e-05	0.0360899
	4.956	-0.00636796	0.0580657	6.95093e-05	0.0341617
	4.957	-0.00635384	0.060622	6.92012e-05	0.0381449
	4.958	-0.00633978	0.0593976	6.88953e-05	0.0340756
	4.959	-0.00632578	0.058796	6.85914e-05	0.0380904
	4.96	-0.00631185	0.0608607	6.82895e-05	0.037676
	4.961	-0.00629798	0.0591455	6.79897e-05	0.0368581
	4.962	-0.00628418	0.0600475	6.7692e-05	0.0374587
	4.963	-0.00627043	0.0626186	6.73962e-05	0.036932
	4.964	-0.00625676	0.0598776	6.71025e-05	0.0363242
	4.965	-0.00624314	0.0603305	6.68107e-05	0.0343204
	4.966	-0.00622958	0.0585355	6.65208e-05	0.0375011
	4.967	-0.00621609	0.0588351	6.62329e-05	0.0376553
	4.968	-0.00620265	0.059339	6.59469e-05	0.0375126
	4.969	-0.00618928	0.0596078	6.56628e-05	0.035838
	4.97	-0.00617597	0.0591582	6.53806e-05	0.0377229
	4.971	-0.00616271	0.0606049	6.51003e-05	0.0368722
	4.972	-0.00614952	0.059891	6.48218e-05	0.0372243
	4.973	-0.00613638	0.0589211	6.45451e-05	0.0391819
	4.974	-0.00612331	0.0585465	6.42703e-05	0.0384054
	4.975	-0.00611029	0.0608344	6.39972e-05	0.036355
	4.976	-0.00609733	0.0599939	6.3726e-05	0.037508
	4.977	-0.00608442	0.0600881	6.34565e-05	0.0379638
	4.978	-0.00607157	0.0610341	6.31887e-05	0.0372163
	4.979	-0.00605878	0.0606222	6.29227e-05	0.0377633
	4.98	-0.00604605	0.0613709	6.26585e-05	0.0359872
	4.981	-0.00603337	0.0586065	6.23959e-05	0.0366957
	4.982	-0.00602074	0.0594871	6.2135e-05	0.0386023
	4.983	-0.00600817	0.0594101	6.18759e-05	0.0380329
	4.984	-0.00599566	0.0605436	6.16183e-05	0.0369881
	4.985	-0.0059832	0.0604158	6.13625e-05	0.0390648
	4.986	-0.00597079	0.0610415	6.11082e-05	0.0381078
	4.987	-0.00595844	0.0613482	6.08556e-05	0.0382752
	4.988	-0.00594614	0.060635	6.06046e-05	0.0386089
	4.989	-0.00593389	0.059455	6.03552e-05	0.0363869
	4.99	-0.0059217	0.0616764	6.01074e-05	0.0383145
	4.991	-0.00590956	0.0611979	5.98611e-05	0.0370297
	4.992	-0.00589747	0.0600396	5.96164e-05	0.0379585
	4.993	-0.00588543	0.0614305	5.93732e-05	0.0352782
	4.994	-0.00587344	0.0607601	5.91316e-05	0.0388028
	4.995	-0.00586151	0.0592357	5.88915e-05	0.039034
	4.996	-0.00584962	0.0581067	5.86528e-05	0.0386395
	4.997	-0.00583778	0.0607055	5.84157e-05	0.036798
	4.998	-0.005826	0.0609978	5.81801e-05	0.0382599
	4.999	-0.00581426	0.0599876	5.79459e-05	0.0370854
	5	-0.00580257	0.0593681	5.77131e-05	0.0379403

## Sheet: Fig. 2f
Figure 2f	Freqeuncy (MHz)	Amplitude (Water) (mV)	Amplitude (Air) (mV)
	4	0	0
	4.00894	0.000206741	0.000835464
	4.01789	0.000407461	0.000567689
	4.02687	0.000219572	0.00150153
	4.03586	0.00122565	0.000732517
	4.04488	0.00134886	0.000781713
	4.05391	0.000991269	0.000536526
	4.06297	0.00140507	0.00158704
	4.07205	0.0027694	0.00204794
	4.08114	0.00319195	0.00284828
	4.09026	0.00581226	0.00257303
	4.0994	0.0062091	0.00203569
	4.10856	0.0077244	0.00312869
	4.11773	0.00904543	0.0045642
	4.12693	0.0105765	0.00443875
	4.13615	0.0115542	0.00729852
	4.14539	0.0144775	0.00779392
	4.15465	0.0192037	0.0091172
	4.16393	0.0214873	0.00965546
	4.17324	0.0228677	0.0102612
	4.18256	0.026554	0.0125382
	4.1919	0.0310328	0.0133756
	4.20127	0.0364665	0.0158945
	4.21065	0.0411375	0.0175574
	4.22006	0.0454498	0.0208983
	4.22949	0.0519357	0.022038
	4.23893	0.0577609	0.0263382
	4.2484	0.0681505	0.0282269
	4.25789	0.0757851	0.0312482
	4.26741	0.0836404	0.036385
	4.27694	0.0967462	0.0404776
	4.28649	0.115087	0.0459148
	4.29607	0.12495	0.0516641
	4.30567	0.146319	0.0564857
	4.31528	0.159519	0.0623714
	4.32492	0.189533	0.0682763
	4.33459	0.228126	0.0759677
	4.34427	0.252555	0.0871384
	4.35397	0.29512	0.0983641
	4.3637	0.347931	0.113879
	4.37345	0.415029	0.131348
	4.38322	0.495192	0.152944
	4.39301	0.595494	0.179218
	4.40282	0.703565	0.211805
	4.41266	0.79213	0.250838
	4.42252	1.03663	0.300071
	4.4324	1.14969	0.365876
	4.4423	1.37727	0.455441
	4.45222	1.38794	0.575652
	4.46217	1.23001	0.754353
	4.47214	1.10173	1.02781
	4.48213	0.80637	1.47718
	4.49214	0.662263	2.30759
	4.50217	0.498607	4.05405
	4.51223	0.369032	7.58844
	4.52231	0.294709	5.98155
	4.53241	0.215761	3.14761
	4.54254	0.158601	1.84966
	4.55269	0.109056	1.19175
	4.56286	0.0882794	0.81686
	4.57305	0.0553648	0.588283
	4.58327	0.0339355	0.437489
	4.59351	0.0145741	0.331147
	4.60377	0.00285125	0.256743
	4.61405	-0.00294262	0.203345
	4.62436	-0.00648111	0.157411
	4.63469	-0.0218104	0.126476
	4.64504	-0.0251544	0.102893
	4.65542	-0.0274971	0.0830236
	4.66582	-0.0290442	0.0690606
	4.67624	-0.0348459	0.0548761
	4.68669	-0.0375577	0.0437726
	4.69716	-0.0394449	0.0346482
	4.70765	-0.0376847	0.0279274
	4.71817	-0.0417712	0.0203999
	4.72871	-0.0414133	0.0136625
	4.73927	-0.0410092	0.00756982
	4.74986	-0.0413217	0.0041564
	4.76047	-0.0425308	0.000961583
	4.7711	-0.039905	-0.00209831
	4.78176	-0.0396966	-0.00385498
	4.79244	-0.0368753	-0.00457343
	4.80315	-0.0362289	-0.00596225
	4.81388	-0.0360345	-0.00599503
	4.82463	-0.0355509	-0.00677269
	4.83541	-0.0325968	-0.00744684
	4.84621	-0.0325238	-0.00903014
	4.85704	-0.0301247	-0.00676741
	4.86789	-0.0270891	-0.00936172
	4.87877	-0.0253563	-0.0090155
	4.88966	-0.0245964	-0.00861553
	4.90059	-0.0204478	-0.00880433
	4.91153	-0.0210738	-0.00906649
	4.92251	-0.016455	-0.00892735
	4.9335	-0.0118902	-0.00799954
	4.94452	-0.0113923	-0.00734441
	4.95557	-0.0108434	-0.00731412
	4.96664	-0.00546514	-0.00523261
	4.97774	-0.00230107	-0.00294477
	4.98886	0.000424929	-0.000473346
	5	0	0

## Sheet: Fig. 2g
Figure 2g	Freqeuncy (MHz)	Phase (water) (degree)	Phase (air) (degree)
	4	-32.0457	-48.9908
	4.00894	-32.4293	-49.3121
	4.01789	-32.8171	-49.5412
	4.02687	-33.0723	-49.6201
	4.03586	-33.1953	-49.7346
	4.04488	-33.5778	-49.8599
	4.05391	-33.9324	-50.0152
	4.06297	-34.2906	-50.1209
	4.07205	-34.5364	-50.3072
	4.08114	-34.8071	-50.3793
	4.09026	-35.0591	-50.5619
	4.0994	-35.2428	-50.5637
	4.10856	-35.4915	-50.6745
	4.11773	-35.8049	-50.8089
	4.12693	-35.9467	-50.9306
	4.13615	-36.1608	-50.9709
	4.14539	-36.2266	-51.0338
	4.15465	-36.3698	-51.1451
	4.16393	-36.6114	-51.1375
	4.17324	-36.6793	-51.1986
	4.18256	-36.7512	-51.2012
	4.1919	-36.8416	-51.1316
	4.20127	-36.9047	-51.1114
	4.21065	-37.1101	-51.0543
	4.22006	-37.2693	-51.0026
	4.22949	-37.0037	-50.8873
	4.23893	-37.0737	-50.8143
	4.2484	-37.0948	-50.6946
	4.25789	-37.1521	-50.5675
	4.26741	-36.9962	-50.3995
	4.27694	-36.7113	-50.1873
	4.28649	-36.6298	-49.9552
	4.29607	-36.5313	-49.7582
	4.30567	-36.7502	-49.4476
	4.31528	-36.4293	-49.1457
	4.32492	-35.6268	-48.6202
	4.33459	-36.0853	-48.159
	4.34427	-36.2401	-47.447
	4.35397	-35.6348	-46.7961
	4.3637	-35.9688	-45.9017
	4.37345	-35.5112	-44.9709
	4.38322	-37.1373	-44.0122
	4.39301	-37.7519	-42.8185
	4.40282	-40.0325	-41.6289
	4.41266	-41.2507	-40.22
	4.42252	-46.7684	-38.5157
	4.4324	-52.5216	-36.5066
	4.4423	-61.9339	-34.2232
	4.45222	-72.3903	-31.8097
	4.46217	-80.3153	-29.1121
	4.47214	-89.5893	-26.4025
	4.48213	-93.6168	-24.1766
	4.49214	-96.2653	-23.704
	4.50217	-96.7124	-29.3208
	4.51223	-96.9553	-58.5028
	4.52231	-96.8688	-107.835
	4.53241	-96.449	-123.072
	4.54254	-94.9697	-124.919
	4.55269	-94.2163	-122.895
	4.56286	-92.8641	-119.652
	4.57305	-92.239	-116.223
	4.58327	-91.3797	-112.948
	4.59351	-90.3259	-109.954
	4.60377	-89.5881	-107.294
	4.61405	-89.0766	-104.992
	4.62436	-88.8118	-102.805
	4.63469	-88.3738	-101.129
	4.64504	-87.7079	-99.6536
	4.65542	-87.5775	-98.3916
	4.66582	-87.547	-97.2751
	4.67624	-87.242	-96.2657
	4.68669	-87.1243	-95.3608
	4.69716	-87.0849	-94.58
	4.70765	-86.9765	-93.8599
	4.71817	-87.0487	-93.2326
	4.72871	-86.9463	-92.6502
	4.73927	-86.9137	-92.2018
	4.74986	-87.0713	-91.7486
	4.76047	-87.0932	-91.4098
	4.7711	-87.2506	-91.0691
	4.78176	-87.2839	-90.7848
	4.79244	-87.6391	-90.6149
	4.80315	-87.7687	-90.5386
	4.81388	-87.9105	-90.3851
	4.82463	-88.0836	-90.2858
	4.83541	-88.2313	-90.2488
	4.84621	-88.393	-90.1774
	4.85704	-88.6665	-90.1126
	4.86789	-88.9511	-90.0961
	4.87877	-89.2214	-90.0522
	4.88966	-89.3477	-90.0772
	4.90059	-89.8139	-90.0961
	4.91153	-89.9139	-90.1159
	4.92251	-90.2848	-90.0862
	4.9335	-90.7681	-90.0974
	4.94452	-91.0809	-90.0669
	4.95557	-91.2192	-90.1297
	4.96664	-91.8013	-90.2654
	4.97774	-92.1316	-90.3965
	4.98886	-92.4994	-90.5552
	5	-92.7371	-90.6391

## Sheet: Fig. 2h
Figure 2h	Frequency (MHz)	Imaginary Impedance (ohm) (Model)	Imaginary Impedance (ohm) (Experiment)	Real Impedance (ohm) (Model)	Real Impedance (ohm) (Experiment)
	4	0.0054202	-0.00671216	0.000320449	-0.000825457
	4.001	0.00543269	-0.00649145	0.000321932	-0.00298771
	4.002	0.00544522	-0.00531089	0.000323425	-0.00279397
	4.003	0.00545782	-0.00532299	0.000324927	-0.00237262
	4.004	0.00547046	-0.00533234	0.00032644	-0.0033586
	4.005	0.00548316	-0.00629149	0.000327963	-0.000102541
	4.006	0.00549592	-0.00606001	0.000329497	-0.00131801
	4.007	0.00550873	-0.00464992	0.00033104	-0.00136594
	4.008	0.0055216	-0.00442415	0.000332594	-0.00116709
	4.009	0.00553452	-0.00584765	0.000334159	-0.00121869
	4.01	0.0055475	-0.00444707	0.000335734	-0.00267212
	4.011	0.00556054	-0.00586133	0.00033732	-0.00176789
	4.012	0.00557364	-0.00586829	0.000338916	-0.0027616
	4.013	0.00558679	-0.00517708	0.000340524	-0.00116007
	4.014	0.0056	-0.00305654	0.000342142	-0.000494013
	4.015	0.00561327	-0.0042502	0.000343772	-0.00124484
	4.016	0.0056266	-0.00497177	0.000345413	-0.000582552
	4.017	0.00563999	-0.00450416	0.000347065	-0.00109708
	4.018	0.00565344	-0.00404208	0.000348729	-0.00303451
	4.019	0.00566695	-0.00405427	0.000350404	-0.00164978
	4.02	0.00568052	-0.00287155	0.000352091	-5.91851e-05
	4.021	0.00569416	-0.00335557	0.000353789	-0.00245437
	4.022	0.00570785	-0.00383719	0.000355499	-0.00155057
	4.023	0.00572161	-0.00621073	0.000357221	-0.00206356
	4.024	0.00573542	-0.00432704	0.000358956	-0.00116735
	4.025	0.0057493	-0.00504461	0.000360702	-0.00333192
	4.026	0.00576325	-0.0052976	0.000362461	-0.00314063
	4.027	0.00577726	-0.00482444	0.000364232	-0.00176429
	4.028	0.00579133	-0.00460487	0.000366016	-0.00110739
	4.029	0.00580546	-0.00437903	0.000367812	-0.00185779
	4.03	0.00581966	-0.00508226	0.000369621	0.000702674
	4.031	0.00583393	-0.00250767	0.000371443	-0.00242669
	4.032	0.00584826	-0.00439826	0.000373277	-0.000573489
	4.033	0.00586266	-0.0029803	0.000375125	-0.000152483
	4.034	0.00587713	-0.00441497	0.000376986	-0.000658081
	4.035	0.00589166	-0.0037211	0.000378861	-0.000948655
	4.036	0.00590626	-0.00254332	0.000380749	-0.000759757
	4.037	0.00592093	-0.00302796	0.000382651	-0.00080203
	4.038	0.00593567	-0.00279403	0.000384566	-0.000134267
	4.039	0.00595048	-0.00138814	0.000386495	-0.0016083
	4.04	0.00596535	-0.00469048	0.000388438	0.000737528
	4.041	0.0059803	-0.00330567	0.000390396	-0.0012146
	4.042	0.00599532	-0.00378522	0.000392367	-0.000779739
	4.043	0.00601041	-0.00332806	0.000394353	-0.00224585
	4.044	0.00602557	-0.00545827	0.000396354	-0.00110793
	4.045	0.0060408	-0.00215297	0.000398369	-0.00163232
	4.046	0.0060561	-0.00429429	0.000400399	-0.000959594
	4.047	0.00607148	-0.00476862	0.000402444	-0.00099516
	4.048	0.00608693	-0.00335838	0.000404504	-0.00105006
	4.049	0.00610246	-0.00477802	0.00040658	-0.000130778
	4.05	0.00611806	-0.00290266	0.000408671	-0.00114619
	4.051	0.00613374	-0.00290572	0.000410777	-0.000710138
	4.052	0.00614949	-0.00220885	0.000412899	-0.00100465
	4.053	0.00616532	-0.00292777	0.000415037	-0.000793899
	4.054	0.00618123	-0.00246075	0.000417191	-0.000844086
	4.055	0.00619721	-0.00341964	0.000419362	-0.00136186
	4.056	0.00621327	-0.0036657	0.000421548	-0.000694788
	4.057	0.00622941	-0.00248399	0.000423752	-0.000516722
	4.058	0.00624563	-0.00413396	0.000425972	0.00112106
	4.059	0.00626193	-0.00224798	0.000428208	0.00058087
	4.06	0.00627831	-0.00369015	0.000430462	-0.000391824
	4.061	0.00629477	-0.00251147	0.000432733	-0.000216436
	4.062	0.00631132	-0.00464261	0.000435021	0.00142554
	4.063	0.00632794	-0.00395907	0.000437327	-0.00123418
	4.064	0.00634465	-0.00372678	0.000439651	-0.000573638
	4.065	0.00636144	-0.00230224	0.000441992	0.000313382
	4.066	0.00637832	-0.00138632	0.000444352	-0.00116087
	4.067	0.00639528	-0.00494385	0.00044673	-0.000932491
	4.068	0.00641232	-0.00163429	0.000449126	-0.00149046
	4.069	0.00642946	-0.00470781	0.000451541	0.000160657
	4.07	0.00644667	-0.00115037	0.000453975	0.00126184
	4.071	0.00646398	-0.00355287	0.000456428	-0.00112409
	4.072	0.00648137	-0.00164181	0.0004589	0.00118005
	4.073	0.00649886	-0.00403921	0.000461391	-0.000261754
	4.074	0.00651643	-0.00379613	0.000463903	0.000879474
	4.075	0.00653409	-0.00167648	0.000466434	9.79303e-05
	4.076	0.00655184	-0.00218228	0.000468985	-0.00136775
	4.077	0.00656969	-0.000273527	0.000471556	-3.02548e-06
	4.078	0.00658762	-0.00288373	0.000474148	0.00021433
	4.079	0.00660565	-0.00197217	0.00047676	-0.00220945
	4.08	0.00662378	-0.00316671	0.000479394	-0.00200551
	4.081	0.00664199	-0.00173882	0.000482048	-0.00111549
	4.082	0.00666031	-0.00292602	0.000484724	-0.000438467
	4.083	0.00667871	-0.0010417	0.000487422	-0.000987802
	4.084	0.00669722	-0.00199426	0.000490141	-0.00101832
	4.085	0.00671582	-0.00177183	0.000492882	-0.00176693
	4.086	0.00673452	-0.0015144	0.000495646	0.000786832
	4.087	0.00675332	-0.00106754	0.000498432	-0.000213333
	4.088	0.00677222	-0.00154731	0.000501241	-0.000260125
	4.089	0.00679122	-0.00204851	0.000504073	-0.00124135
	4.09	0.00681032	-0.00109992	0.000506928	-0.00129946
	4.091	0.00682952	-0.00179984	0.000509807	0.000330621
	4.092	0.00684882	-0.00276886	0.000512709	-0.000653494
	4.093	0.00686823	-0.00109033	0.000515636	0.000938582
	4.094	0.00688774	-0.00111272	0.000518586	-5.91795e-05
	4.095	0.00690736	-0.000417163	0.000521562	-0.000823752
	4.096	0.00692709	-0.000647321	0.000524562	0.000803664
	4.097	0.00694692	-0.000896057	0.000527587	5.20692e-05
	4.098	0.00696686	-0.00113017	0.000530638	0.00119005
	4.099	0.00698691	-0.00258173	0.000533714	-0.000255163
	4.1	0.00700706	-0.000208454	0.000536816	0.000136533
	4.101	0.00702733	-0.00210054	0.000539945	0.000597047
	4.102	0.00704771	-0.00309835	0.0005431	-0.00133004
	4.103	0.0070682	-0.00140377	0.000546282	0.000732603
	4.104	0.00708881	-0.000687836	0.000549491	0.00138553
	4.105	0.00710953	-0.000491102	0.000552727	-0.000328896
	4.106	0.00713036	-0.000472168	0.000555992	0.000585642
	4.107	0.00715132	-0.000757964	0.000559284	-0.00112647
	4.108	0.00717238	-0.00147266	0.000562605	-0.000912668
	4.109	0.00719357	-0.00145497	0.000565954	0.000470013
	4.11	0.00721488	-0.000968638	0.000569332	0.00183565
	4.111	0.0072363	-0.000522097	0.00057274	-0.000113749
	4.112	0.00725785	-0.000299069	0.000576178	-0.000402052
	4.113	0.00727952	-0.000281923	0.000579645	0.000975239
	4.114	0.00730131	-0.0019749	0.000583143	0.000247504
	4.115	0.00732323	-8.57512e-05	0.000586672	-0.000315738
	4.116	0.00734527	-0.00198166	0.000590232	0.000160668
	4.117	0.00736744	-0.000329719	0.000593823	-0.000164163
	4.118	0.00738973	-0.00152089	0.000597447	0.000533383
	4.119	0.00741216	0.000130083	0.000601102	-0.000256661
	4.12	0.00743471	-0.000364209	0.00060479	-0.000774313
	4.121	0.0074574	0.000102647	0.000608511	-0.000830743
	4.122	0.00748021	-0.00109173	0.000612266	-0.000602468
	4.123	0.00750316	-0.000122532	0.000616054	0.000279378
	4.124	0.00752625	0.00103562	0.000619876	-0.000502053
	4.125	0.00754946	7.57193e-05	0.000623733	-0.000530804
	4.126	0.00757282	-0.00064075	0.000627625	-0.000329524
	4.127	0.00759631	0.000524636	0.000631553	-0.00111737
	4.128	0.00761995	0.00102458	0.000635516	0.000264017
	4.129	0.00764372	0.000323456	0.000639516	0.000941787
	4.13	0.00766763	-0.000930068	0.000643552	-0.00121457
	4.131	0.00769169	0.000802522	0.000647625	0.00180131
	4.132	0.00771589	0.000536283	0.000651736	0.000571581
	4.133	0.00774024	0.00168342	0.000655886	-0.000703007
	4.134	0.00776473	0.00217545	0.000660073	0.000200094
	4.135	0.00778937	-0.000223197	0.0006643	-0.000264961
	4.136	0.00781416	0.0023913	0.000668566	-0.000136746
	4.137	0.0078391	0.000931925	0.000672873	-0.00109127
	4.138	0.0078642	0.00215773	0.00067722	0.000490328
	4.139	0.00788944	0.000733606	0.000681607	0.000966783
	4.14	0.00791484	0.000723183	0.000686037	0.00139431
	4.141	0.0079404	0.000226387	0.000690508	0.00041145
	4.142	0.00796611	1.62414e-05	0.000695022	0.00156242
	4.143	0.00799199	0.00110484	0.000699579	-0.00209096
	4.144	0.00801802	0.000696522	0.00070418	0.00121027
	4.145	0.00804422	0.000711189	0.000708825	0.00163634
	4.146	0.00807058	-0.000510579	0.000713514	0.000917663
	4.147	0.0080971	0.00161546	0.000718249	9.45146e-05
	4.148	0.00812379	0.00211508	0.00072303	0.0014751
	4.149	0.00815065	0.00161009	0.000727858	0.000954504
	4.15	0.00817768	-0.000775453	0.000732732	0.000972572
	4.151	0.00820488	-0.000777655	0.000737655	0.000931472
	4.152	0.00823226	0.00116292	0.000742625	0.00274071
	4.153	0.0082598	0.00232286	0.000747645	0.00147695
	4.154	0.00828753	0.000165604	0.000752714	0.00125126
	4.155	0.00831543	0.000622327	0.000757834	0.000712541
	4.156	0.00834351	0.00203746	0.000763004	0.000623066
	4.157	0.00837178	0.00252177	0.000768226	0.0010437
	4.158	0.00840022	0.00251706	0.0007735	0.00100291
	4.159	0.00842885	0.00303182	0.000778828	0.00237027
	4.16	0.00845767	0.00248688	0.000784209	0.000435364
	4.161	0.00848668	0.00128265	0.000789644	0.000185637
	4.162	0.00851587	0.00274512	0.000795134	0.0015226
	4.163	0.00854526	0.00249847	0.000800681	0.00124552
	4.164	0.00857485	0.00222857	0.000806283	0.000495753
	4.165	0.00860463	0.0017948	0.000811944	0.00189525
	4.166	0.0086346	0.00243477	0.000817662	-0.000321032
	4.167	0.00866478	0.00249607	0.00082344	0.00201226
	4.168	0.00869516	0.00120107	0.000829277	-0.00110229
	4.169	0.00872574	0.00223306	0.000835175	0.00169828
	4.17	0.00875653	0.00146136	0.000841134	-2.2348e-06
	4.171	0.00878753	0.00223625	0.000847155	0.00207426
	4.172	0.00881873	0.00335271	0.00085324	-0.000150491
	4.173	0.00885015	0.00291991	0.000859388	0.00124731
	4.174	0.00888178	0.00313308	0.000865602	0.000956761
	4.175	0.00891363	0.00263784	0.000871881	-2.92087e-05
	4.176	0.0089457	0.00388337	0.000878227	0.0020373
	4.177	0.00897799	0.0021582	0.00088464	0.000370675
	4.178	0.0090105	0.00313931	0.000891123	0.00172424
	4.179	0.00904324	0.00333221	0.000897675	0.000487074
	4.18	0.00907621	0.00358466	0.000904297	0.0011424
	4.181	0.00910941	0.00310973	0.000910991	0.00111535
	4.182	0.00914283	0.00430359	0.000917758	0.0012672
	4.183	0.0091765	0.00403673	0.000924598	0.000505242
	4.184	0.0092104	0.00404255	0.000931513	0.000951665
	4.185	0.00924454	0.00333471	0.000938504	0.00164249
	4.186	0.00927893	0.00326148	0.000945572	-0.000312481
	4.187	0.00931356	0.00400654	0.000952717	0.000324314
	4.188	0.00934843	0.00302285	0.000959942	-0.000169778
	4.189	0.00938356	0.00525969	0.000967248	0.00234634
	4.19	0.00941894	0.00307952	0.000974635	0.00165055
	4.191	0.00945458	0.00355053	0.000982104	0.00158956
	4.192	0.00949047	0.00357034	0.000989658	0.00251092
	4.193	0.00952663	0.00380062	0.000997296	0.00221331
	4.194	0.00956305	0.00376272	0.00100502	0.00168474
	4.195	0.00959974	0.00285781	0.00101283	0.00311079
	4.196	0.00963669	0.00520207	0.00102074	0.00201986
	4.197	0.00967392	0.00612882	0.00102873	0.000989122
	4.198	0.00971143	0.00474796	0.00103681	0.00242342
	4.199	0.00974922	0.00399146	0.00104499	0.00168548
	4.2	0.00978728	0.00547936	0.00105326	0.00302815
	4.201	0.00982564	0.00301056	0.00106163	0.00163147
	4.202	0.00986428	0.00326792	0.0010701	0.00181016
	4.203	0.00990321	0.00470443	0.00107866	0.00219751
	4.204	0.00994243	0.00830711	0.00108733	0.00273953
	4.205	0.00998196	0.004669	0.0010961	0.00162098
	4.206	0.0100218	0.00513111	0.00110497	0.00107833
	4.207	0.0100619	0.00523966	0.00111395	0.00438748
	4.208	0.0101024	0.00512415	0.00112303	0.00147096
	4.209	0.0101431	0.00414511	0.00113222	0.000973727
	4.21	0.0101842	0.00471488	0.00114153	0.00379081
	4.211	0.0102256	0.00439786	0.00115094	0.00158727
	4.212	0.0102673	0.00586369	0.00116047	0.00244654
	4.213	0.0103093	0.0050707	0.00117012	0.000756939
	4.214	0.0103517	0.00586859	0.00117988	0.00283244
	4.215	0.0103944	0.00502645	0.00118977	-0.000291987
	4.216	0.0104374	0.00506008	0.00119977	0.000620824
	4.217	0.0104808	0.00411127	0.0012099	0.00108809
	4.218	0.0105245	0.00609191	0.00122015	0.00288263
	4.219	0.0105686	0.00566383	0.00123054	0.0042975
	4.22	0.010613	0.00437167	0.00124105	0.0021306
	4.221	0.0106578	0.00680691	0.00125169	0.00295472
	4.222	0.010703	0.00503495	0.00126247	0.00081414
	4.223	0.0107485	0.00458956	0.00127338	0.00173854
	4.224	0.0107944	0.00553948	0.00128444	0.00166383
	4.225	0.0108406	0.00555423	0.00129563	0.00208692
	4.226	0.0108873	0.00692678	0.00130697	0.000553644
	4.227	0.0109343	0.00576969	0.00131845	0.00174442
	4.228	0.0109817	0.00555301	0.00133008	0.00243218
	4.229	0.0110295	0.00621959	0.00134186	0.00115547
	4.23	0.0110778	0.00503274	0.0013538	0.00187926
	4.231	0.0111264	0.00603697	0.00136589	0.00275804
	4.232	0.0111754	0.00658652	0.00137814	0.00460612
	4.233	0.0112249	0.00437247	0.00139056	0.00344397
	4.234	0.0112747	0.00620886	0.00140313	0.00140322
	4.235	0.011325	0.00701664	0.00141588	0.00348876
	4.236	0.0113757	0.00741511	0.00142879	0.00198259
	4.237	0.0114269	0.00841728	0.00144188	0.00284838
	4.238	0.0114785	0.00696722	0.00145514	0.0028734
	4.239	0.0115305	0.00690641	0.00146859	0.00137808
	4.24	0.011583	0.00720422	0.00148221	0.00299777
	4.241	0.011636	0.00863988	0.00149603	0.00289617
	4.242	0.0116894	0.00797056	0.00151003	0.00408066
	4.243	0.0117433	0.00860869	0.00152422	0.00231707
	4.244	0.0117977	0.00746025	0.00153861	0.00353059
	4.245	0.0118525	0.00726493	0.00155321	0.00468924
	4.246	0.0119079	0.00932453	0.001568	0.0023779
	4.247	0.0119637	0.00620797	0.001583	0.00272032
	4.248	0.01202	0.00739109	0.00159822	0.0023749
	4.249	0.0120769	0.00861264	0.00161364	0.00299781
	4.25	0.0121343	0.00743161	0.00162929	0.0032295
	4.251	0.0121922	0.010734	0.00164516	0.00207636
	4.252	0.0122506	0.00927203	0.00166126	0.00162212
	4.253	0.0123095	0.00889614	0.00167759	0.0039971
	4.254	0.012369	0.0096386	0.00169416	0.0046356
	4.255	0.0124291	0.00783372	0.00171097	0.00201179
	4.256	0.0124897	0.00859991	0.00172802	0.0031418
	4.257	0.0125509	0.00795915	0.00174533	0.00480743
	4.258	0.0126126	0.00957404	0.00176289	0.00348247
	4.259	0.0126749	0.00881353	0.00178071	0.0027491
	4.26	0.0127379	0.00882197	0.00179879	0.00318229
	4.261	0.0128014	0.00939928	0.00181715	0.00502913
	4.262	0.0128655	0.00808737	0.00183578	0.00287662
	4.263	0.0129303	0.0101403	0.00185469	0.00562415
	4.264	0.0129956	0.0110295	0.00187389	0.00409226
	4.265	0.0130616	0.00965394	0.00189338	0.00554941
	4.266	0.0131283	0.0102635	0.00191317	0.00331317
	4.267	0.0131956	0.00861173	0.00193327	0.00405634
	4.268	0.0132635	0.00902054	0.00195367	0.00254727
	4.269	0.0133321	0.00930737	0.0019744	0.00368846
	4.27	0.0134015	0.0110263	0.00199544	0.0042822
	4.271	0.0134715	0.010008	0.00201682	0.00331495
	4.272	0.0135421	0.0096394	0.00203854	0.00571185
	4.273	0.0136136	0.00960897	0.0020606	0.00517077
	4.274	0.0136857	0.00863143	0.00208301	0.00468468
	4.275	0.0137585	0.0093719	0.00210578	0.00533324
	4.276	0.0138321	0.0112875	0.00212892	0.00518486
	4.277	0.0139065	0.0117719	0.00215243	0.00511106
	4.278	0.0139816	0.0100978	0.00217632	0.00539462
	4.279	0.0140575	0.0117687	0.00220061	0.00501366
	4.28	0.0141342	0.0101295	0.0022253	0.00625195
	4.281	0.0142117	0.0117886	0.00225039	0.00539987
	4.282	0.01429	0.0126873	0.0022759	0.00434586
	4.283	0.0143691	0.0105311	0.00230183	0.00464001
	4.284	0.014449	0.0116941	0.00232821	0.00381385
	4.285	0.0145298	0.00841705	0.00235502	0.00586701
	4.286	0.0146115	0.011529	0.0023823	0.00541021
	4.287	0.014694	0.0120138	0.00241003	0.00534545
	4.288	0.0147775	0.0120193	0.00243825	0.00578092
	4.289	0.0148618	0.0124805	0.00246695	0.00522185
	4.29	0.0149471	0.0115345	0.00249614	0.00570319
	4.291	0.0150332	0.0117564	0.00252585	0.00540596
	4.292	0.0151204	0.0103866	0.00255608	0.00687613
	4.293	0.0152085	0.013377	0.00258684	0.00400826
	4.294	0.0152975	0.0106047	0.00261815	0.00652294
	4.295	0.0153876	0.0103778	0.00265001	0.00673729
	4.296	0.0154787	0.0109021	0.00268245	0.00762006
	4.297	0.0155708	0.0132849	0.00271547	0.00696697
	4.298	0.0156639	0.0137347	0.00274909	0.00641352
	4.299	0.0157581	0.0132765	0.00278333	0.00687088
	4.3	0.0158534	0.0141611	0.00281819	0.00531338
	4.301	0.0159498	0.0144815	0.0028537	0.00694946
	4.302	0.0160473	0.0132767	0.00288986	0.00672421
	4.303	0.0161459	0.0137484	0.0029267	0.00664531
	4.304	0.0162457	0.0130274	0.00296423	0.00688474
	4.305	0.0163466	0.0141035	0.00300248	0.00869228
	4.306	0.0164488	0.013019	0.00304144	0.00678858
	4.307	0.0165521	0.0147264	0.00308116	0.00687582
	4.308	0.0166567	0.0158294	0.00312163	0.00918801
	4.309	0.0167625	0.0143988	0.00316289	0.00970583
	4.31	0.0168696	0.0130907	0.00320496	0.00803306
	4.311	0.016978	0.0136909	0.00324785	0.00577032
	4.312	0.0170877	0.012578	0.00329158	0.00748628
	4.313	0.0171988	0.0146669	0.00333618	0.0102254
	4.314	0.0173112	0.016758	0.00338167	0.0088581
	4.315	0.017425	0.0145856	0.00342807	0.00867634
	4.316	0.0175402	0.0152084	0.00347542	0.00690081
	4.317	0.0176569	0.0142948	0.00352372	0.00787762
	4.318	0.017775	0.0133478	0.00357301	0.00836875
	4.319	0.0178946	0.0168289	0.00362332	0.0100548
	4.32	0.0180157	0.0145578	0.00367467	0.0084493
	4.321	0.0181384	0.0172271	0.00372709	0.0084856
	4.322	0.0182626	0.0150086	0.00378061	0.0078405
	4.323	0.0183885	0.017164	0.00383527	0.00742143
	4.324	0.0185159	0.0150361	0.00389108	0.00822256
	4.325	0.018645	0.0167943	0.00394809	0.00927327
	4.326	0.0187758	0.0167044	0.00400633	0.00778546
	4.327	0.0189084	0.0150495	0.00406584	0.00855448
	4.328	0.0190426	0.0182649	0.00412664	0.00953273
	4.329	0.0191787	0.0164383	0.00418878	0.00740916
	4.33	0.0193166	0.0176001	0.0042523	0.00655835
	4.331	0.0194563	0.0184898	0.00431723	0.00912006
	4.332	0.0195979	0.0185698	0.00438362	0.00640231
	4.333	0.0197414	0.0170014	0.00445151	0.00862895
	4.334	0.0198869	0.0181861	0.00452095	0.00826772
	4.335	0.0200344	0.0170513	0.00459198	0.00950548
	4.336	0.0201839	0.0171899	0.00466465	0.00773983
	4.337	0.0203354	0.0175095	0.004739	0.00888437
	4.338	0.0204891	0.0163385	0.0048151	0.00964361
	4.339	0.0206449	0.0194944	0.00489299	0.00964005
	4.34	0.020803	0.0190059	0.00497273	0.00962067
	4.341	0.0209632	0.0196955	0.00505438	0.00880439
	4.342	0.0211257	0.01878	0.005138	0.00979197
	4.343	0.0212906	0.0189997	0.00522364	0.00948365
	4.344	0.0214578	0.0186358	0.00531138	0.0113953
	4.345	0.0216274	0.0205138	0.00540128	0.0102514
	4.346	0.0217995	0.0181137	0.00549342	0.0108472
	4.347	0.021974	0.0218146	0.00558785	0.0117755
	4.348	0.0221512	0.0177645	0.00568466	0.00905251
	4.349	0.0223309	0.0212762	0.00578394	0.0107362
	4.35	0.0225133	0.0198202	0.00588574	0.0107815
	4.351	0.0226983	0.0198126	0.00599018	0.0107282
	4.352	0.0228862	0.0222061	0.00609732	0.0100376
	4.353	0.0230768	0.0201357	0.00620727	0.0118284
	4.354	0.0232703	0.0213283	0.00632012	0.0114596
	4.355	0.0234667	0.0204173	0.00643597	0.0124356
	4.356	0.0236661	0.0204569	0.00655492	0.012867
	4.357	0.0238686	0.0224138	0.00667709	0.013198
	4.358	0.0240741	0.0224779	0.00680258	0.0141071
	4.359	0.0242828	0.0212436	0.00693151	0.0138931
	4.36	0.0244947	0.0233118	0.00706401	0.0120117
	4.361	0.0247098	0.0206966	0.0072002	0.0128669
	4.362	0.0249283	0.020085	0.00734022	0.014562
	4.363	0.0251502	0.0220167	0.00748421	0.0143822
	4.364	0.0253756	0.0216728	0.00763231	0.0126553
	4.365	0.0256045	0.0230191	0.00778468	0.0147039
	4.366	0.025837	0.0244048	0.00794147	0.0135966
	4.367	0.0260731	0.0236644	0.00810285	0.0169983
	4.368	0.026313	0.0221457	0.008269	0.0160745
	4.369	0.0265566	0.0213329	0.0084401	0.0148619
	4.37	0.0268041	0.024114	0.00861633	0.0163362
	4.371	0.0270556	0.0216039	0.00879791	0.0149909
	4.372	0.027311	0.0233102	0.00898502	0.0150752
	4.373	0.0275705	0.0239524	0.0091779	0.0174171
	4.374	0.0278341	0.0238843	0.00937678	0.0163921
	4.375	0.028102	0.0246287	0.00958188	0.016542
	4.376	0.0283741	0.023986	0.00979347	0.0177508
	4.377	0.0286505	0.0244098	0.0100118	0.0166994
	4.378	0.0289313	0.0239192	0.0102371	0.016687
	4.379	0.0292165	0.0234781	0.0104698	0.0171497
	4.38	0.0295063	0.0244478	0.0107101	0.017035
	4.381	0.0298006	0.0267384	0.0109583	0.0185289
	4.382	0.0300996	0.0262974	0.0112147	0.0190133
	4.383	0.0304032	0.027171	0.0114798	0.0210947
	4.384	0.0307116	0.0234398	0.0117538	0.0200737
	4.385	0.0310247	0.027717	0.0120373	0.018274
	4.386	0.0313426	0.0270187	0.0123304	0.0185215
	4.387	0.0316654	0.02722	0.0126338	0.0213685
	4.388	0.031993	0.0289395	0.0129478	0.0214663
	4.389	0.0323255	0.0270986	0.0132729	0.0230015
	4.39	0.0326629	0.0284813	0.0136096	0.0218755
	4.391	0.0330052	0.0287844	0.0139585	0.0225302
	4.392	0.0333523	0.0278882	0.01432	0.0235304
	4.393	0.0337043	0.0273685	0.0146947	0.0230303
	4.394	0.034061	0.0291826	0.0150833	0.0245669
	4.395	0.0344226	0.0272525	0.0154863	0.0246493
	4.396	0.0347887	0.0277619	0.0159044	0.025048
	4.397	0.0351595	0.0281754	0.0163384	0.0239991
	4.398	0.0355347	0.028669	0.0167889	0.0239081
	4.399	0.0359142	0.0286535	0.0172568	0.027034
	4.4	0.0362978	0.0300787	0.0177428	0.0263975
	4.401	0.0366853	0.030464	0.0182477	0.0248542
	4.402	0.0370765	0.0301992	0.0187726	0.0277564
	4.403	0.0374711	0.0301666	0.0193182	0.0272192
	4.404	0.0378687	0.0296504	0.0198856	0.0267075
	4.405	0.038269	0.0308818	0.0204758	0.026821
	4.406	0.0386715	0.030284	0.0210899	0.0285348
	4.407	0.0390758	0.0323574	0.021729	0.0266063
	4.408	0.0394813	0.0315581	0.0223943	0.0290675
	4.409	0.0398873	0.0308906	0.023087	0.0297984
	4.41	0.0402931	0.0326845	0.0238083	0.0308378
	4.411	0.0406978	0.0331449	0.0245597	0.0302677
	4.412	0.0411007	0.0341813	0.0253424	0.034302
	4.413	0.0415005	0.0326211	0.026158	0.0328934
	4.414	0.0418963	0.0340584	0.0270078	0.0322495
	4.415	0.0422866	0.0327079	0.0278935	0.0337737
	4.416	0.04267	0.0342882	0.0288165	0.0350768
	4.417	0.0430449	0.0342207	0.0297785	0.0340498
	4.418	0.0434095	0.0359522	0.0307811	0.0341119
	4.419	0.0437618	0.0346851	0.0318259	0.0366163
	4.42	0.0440996	0.0367238	0.0329147	0.0373898
	4.421	0.0444204	0.0362084	0.0340491	0.0400739
	4.422	0.0447216	0.0367653	0.0352306	0.0409653
	4.423	0.0450001	0.0342369	0.036461	0.0428272
	4.424	0.0452526	0.035593	0.0377417	0.0444058
	4.425	0.0454756	0.0362006	0.0390742	0.0457802
	4.426	0.0456652	0.0343784	0.0404599	0.047339
	4.427	0.0458169	0.0351379	0.0418998	0.0474826
	4.428	0.0459262	0.0352932	0.0433949	0.0493979
	4.429	0.0459879	0.0352676	0.044946	0.0520436
	4.43	0.0459967	0.0331445	0.0465535	0.0529027
	4.431	0.0459465	0.0340927	0.0482173	0.0554818
	4.432	0.0458312	0.03284	0.049937	0.0548045
	4.433	0.045644	0.0326534	0.0517117	0.0587091
	4.434	0.0453779	0.0312454	0.0535398	0.0592734
	4.435	0.0450253	0.0320111	0.0554191	0.0594172
	4.436	0.0445787	0.0284559	0.0573464	0.0608768
	4.437	0.04403	0.0278323	0.0593177	0.0621246
	4.438	0.043371	0.0261237	0.0613282	0.0651579
	4.439	0.0425937	0.0256253	0.0633717	0.065159
	4.44	0.04169	0.0234671	0.0654408	0.0655463
	4.441	0.040652	0.0220076	0.0675271	0.0656269
	4.442	0.0394724	0.0211949	0.0696206	0.0676109
	4.443	0.0381444	0.0209352	0.07171	0.0673498
	4.444	0.0366623	0.020196	0.0737827	0.0671247
	4.445	0.0350213	0.0197886	0.0758246	0.0680942
	4.446	0.0332184	0.0193556	0.0778204	0.0685833
	4.447	0.0312518	0.0188072	0.0797539	0.0708011
	4.448	0.029122	0.018361	0.0816077	0.071296
	4.449	0.0268318	0.0168679	0.0833638	0.0735798
	4.45	0.024386	0.016266	0.0850041	0.0753147
	4.451	0.0217924	0.0154244	0.0865104	0.076834
	4.452	0.0190613	0.0128782	0.0878649	0.0787344
	4.453	0.0162054	0.00849257	0.0890509	0.0790583
	4.454	0.0132403	0.0079469	0.0900533	0.0812808
	4.455	0.0101838	0.00622816	0.0908586	0.0811472
	4.456	0.00705569	0.0029745	0.0914557	0.0833549
	4.457	0.00387742	0.00106855	0.0918363	0.0839617
	4.458	0.000671658	-0.000750104	0.0919951	0.0855559
	4.459	-0.00253829	-0.00338641	0.0919299	0.0864863
	4.46	-0.00572903	-0.00701824	0.0916418	0.0870101
	4.461	-0.00887765	-0.00949394	0.0911352	0.0898927
	4.462	-0.0119623	-0.0120156	0.0904174	0.0890983
	4.463	-0.0149625	-0.0179629	0.0894985	0.0885694
	4.464	-0.0178599	-0.0215924	0.0883913	0.0863901
	4.465	-0.0206382	-0.0256457	0.0871104	0.0879318
	4.466	-0.0232837	-0.0292829	0.085672	0.0857416
	4.467	-0.0257853	-0.0323331	0.0840935	0.0817737
	4.468	-0.0281346	-0.0353824	0.0823929	0.0805261
	4.469	-0.0303256	-0.038093	0.0805884	0.0777611
	4.47	-0.032355	-0.0428233	0.0786979	0.07418
	4.471	-0.0342216	-0.043246	0.076739	0.0692703
	4.472	-0.0359262	-0.0455178	0.0747282	0.0686883
	4.473	-0.0374716	-0.0448337	0.0726811	0.0651379
	4.474	-0.0388619	-0.0466886	0.0706121	0.0635252
	4.475	-0.0401024	-0.0453593	0.0685343	0.0618977
	4.476	-0.0411997	-0.0483637	0.0664593	0.0584252
	4.477	-0.0421608	-0.045506	0.0643975	0.0544467
	4.478	-0.0429933	-0.0478115	0.0623579	0.0533706
	4.479	-0.0437051	-0.0476667	0.060348	0.0493852
	4.48	-0.0443043	-0.046607	0.0583746	0.0502426
	4.481	-0.044799	-0.044065	0.0564427	0.0482547
	4.482	-0.0451971	-0.0453457	0.0545569	0.0448768
	4.483	-0.0455064	-0.0441377	0.0527204	0.0444953
	4.484	-0.0457344	-0.0447754	0.0509358	0.0457361
	4.485	-0.0458882	-0.0453628	0.0492049	0.0447664
	4.486	-0.0459746	-0.045003	0.0475289	0.0432226
	4.487	-0.0459999	-0.0467756	0.0459085	0.0426053
	4.488	-0.0459702	-0.0435479	0.0443437	0.0430193
	4.489	-0.0458909	-0.0463317	0.0428343	0.0392892
	4.49	-0.0457674	-0.0444197	0.0413799	0.0385787
	4.491	-0.0456043	-0.0460286	0.0399794	0.0372094
	4.492	-0.0454061	-0.045235	0.0386319	0.0351254
	4.493	-0.0451767	-0.045148	0.0373361	0.0360618
	4.494	-0.04492	-0.0472384	0.0360907	0.0347333
	4.495	-0.0446392	-0.0442219	0.0348941	0.0327006
	4.496	-0.0443375	-0.0457326	0.0337449	0.0295913
	4.497	-0.0440176	-0.0453411	0.0326414	0.0312418
	4.498	-0.0436821	-0.0456546	0.031582	0.0277809
	4.499	-0.0433332	-0.0477136	0.0305651	0.0269458
	4.5	-0.042973	-0.0449633	0.029589	0.0246806
	4.501	-0.0426035	-0.0466559	0.0286522	0.0250388
	4.502	-0.0422262	-0.0448298	0.027753	0.0233559
	4.503	-0.0418426	-0.0440097	0.0268899	0.0190347
	4.504	-0.0414542	-0.0428993	0.0260614	0.0203827
	4.505	-0.0410622	-0.0417476	0.0252661	0.0194977
	4.506	-0.0406676	-0.0415342	0.0245023	0.0191814
	4.507	-0.0402713	-0.0407828	0.0237689	0.016606
	4.508	-0.0398743	-0.0415521	0.0230645	0.0163876
	4.509	-0.0394774	-0.0419065	0.0223878	0.0151543
	4.51	-0.0390811	-0.0376843	0.0217375	0.0181667
	4.511	-0.0386861	-0.038058	0.0211125	0.0142113
	4.512	-0.0382929	-0.0374782	0.0205117	0.0151061
	4.513	-0.037902	-0.0363624	0.019934	0.0137288
	4.514	-0.0375138	-0.0339362	0.0193783	0.0134553
	4.515	-0.0371286	-0.0362084	0.0188437	0.0128847
	4.516	-0.0367468	-0.0359429	0.0183292	0.0130691
	4.517	-0.0363686	-0.0360475	0.0178339	0.0120465
	4.518	-0.0359942	-0.037471	0.0173571	0.0126286
	4.519	-0.0356238	-0.0333394	0.0168977	0.0119497
	4.52	-0.0352577	-0.0331253	0.0164552	0.011638
	4.521	-0.0348959	-0.0326897	0.0160287	0.0110569
	4.522	-0.0345385	-0.0309503	0.0156176	0.0110996
	4.523	-0.0341857	-0.0318049	0.0152212	0.00990127
	4.524	-0.0338375	-0.0321676	0.0148387	0.0113724
	4.525	-0.0334939	-0.0297716	0.0144698	0.0106171
	4.526	-0.0331551	-0.0303128	0.0141136	0.0101291
	4.527	-0.0328209	-0.0309053	0.0137698	0.00915111
	4.528	-0.0324915	-0.0287215	0.0134378	0.00865462
	4.529	-0.0321669	-0.0283671	0.013117	0.00980967
	4.53	-0.0318469	-0.0278926	0.012807	0.00971712
	4.531	-0.0315317	-0.0272781	0.0125074	0.00839423
	4.532	-0.0312212	-0.0278194	0.0122178	0.00789956
	4.533	-0.0309153	-0.0275057	0.0119376	0.008576
	4.534	-0.030614	-0.0287044	0.0116666	0.00889277
	4.535	-0.0303173	-0.0252878	0.0114043	0.00851626
	4.536	-0.0300251	-0.0251934	0.0111504	0.00945618
	4.537	-0.0297374	-0.0260556	0.0109046	0.0082645
	4.538	-0.0294541	-0.0267362	0.0106665	0.00901913
	4.539	-0.0291752	-0.0255337	0.0104359	0.00861564
	4.54	-0.0289007	-0.0249939	0.0102124	0.00901395
	4.541	-0.0286303	-0.0251926	0.00999577	0.00700708
	4.542	-0.0283642	-0.0255924	0.00978573	0.00798591
	4.543	-0.0281022	-0.0238307	0.00958204	0.00580232
	4.544	-0.0278442	-0.0251718	0.00938445	0.00735689
	4.545	-0.0275903	-0.0237076	0.00919272	0.00718122
	4.546	-0.0273403	-0.0247276	0.00900664	0.00674389
	4.547	-0.0270942	-0.0243945	0.008826	0.00517369
	4.548	-0.0268518	-0.0238186	0.00865059	0.00606435
	4.549	-0.0266133	-0.022427	0.00848022	0.00761313
	4.55	-0.0263784	-0.0211466	0.0083147	0.0054657
	4.551	-0.0261471	-0.0219222	0.00815386	0.0052454
	4.552	-0.0259193	-0.0201288	0.00799754	0.00577096
	4.553	-0.0256951	-0.0241874	0.00784556	0.00241077
	4.554	-0.0254743	-0.0205723	0.00769777	0.00398104
	4.555	-0.0252568	-0.0213798	0.00755403	0.00328097
	4.556	-0.0250427	-0.0215547	0.00741419	0.00398823
	4.557	-0.0248317	-0.0207837	0.00727812	0.00189057
	4.558	-0.024624	-0.0188466	0.00714568	0.00387497
	4.559	-0.0244194	-0.0191131	0.00701676	0.00360993
	4.56	-0.0242178	-0.0183366	0.00689122	0.00647037
	4.561	-0.0240193	-0.0200463	0.00676897	0.00187778
	4.562	-0.0238237	-0.0191382	0.00664988	0.00347721
	4.563	-0.023631	-0.0191491	0.00653385	0.00343174
	4.564	-0.0234411	-0.0159258	0.00642078	0.0033105
	4.565	-0.023254	-0.0172888	0.00631058	0.00216092
	4.566	-0.0230697	-0.0170373	0.00620314	0.00456313
	4.567	-0.022888	-0.014348	0.00609838	0.00177136
	4.568	-0.022709	-0.0162687	0.00599621	0.00241124
	4.569	-0.0225325	-0.0169328	0.00589656	0.0031832
	4.57	-0.0223586	-0.016569	0.00579933	0.00433352
	4.571	-0.0221871	-0.0156872	0.00570445	0.00321514
	4.572	-0.0220181	-0.0161739	0.00561186	0.000982681
	4.573	-0.0218515	-0.015801	0.00552147	0.0021392
	4.574	-0.0216872	-0.0159955	0.00543322	0.00509478
	4.575	-0.0215253	-0.0132564	0.00534705	0.00277706
	4.576	-0.0213656	-0.01397	0.00526289	0.00304654
	4.577	-0.0212081	-0.0154966	0.00518067	0.00266479
	4.578	-0.0210528	-0.0154044	0.00510035	0.00361157
	4.579	-0.0208996	-0.0142089	0.00502187	0.00318811
	4.58	-0.0207485	-0.0132949	0.00494516	0.00478017
	4.581	-0.0205995	-0.0133967	0.00487018	0.00151574
	4.582	-0.0204524	-0.01407	0.00479688	0.0045266
	4.583	-0.0203074	-0.012859	0.0047252	0.00186929
	4.584	-0.0201643	-0.014188	0.00465511	0.00345033
	4.585	-0.0200231	-0.0136851	0.00458655	0.00336175
	4.586	-0.0198838	-0.0137654	0.00451949	0.0050591
	4.587	-0.0197464	-0.012711	0.00445387	0.000914877
	4.588	-0.0196107	-0.0102721	0.00438966	0.00284998
	4.589	-0.0194768	-0.0128353	0.00432682	0.00209382
	4.59	-0.0193447	-0.0126289	0.00426532	0.00176722
	4.591	-0.0192142	-0.0126365	0.0042051	0.00172874
	4.592	-0.0190855	-0.012309	0.00414615	0.00239375
	4.593	-0.0189584	-0.00854677	0.00408842	0.00268816
	4.594	-0.0188329	-0.00991012	0.00403188	0.00153815
	4.595	-0.018709	-0.0112908	0.0039765	0.00263236
	4.596	-0.0185866	-0.0097099	0.00392225	0.00341894
	4.597	-0.0184658	-0.0104139	0.00386909	-0.00079613
	4.598	-0.0183465	-0.0114095	0.00381701	0.00151455
	4.599	-0.0182287	-0.00993178	0.00376596	0.0013143
	4.6	-0.0181124	-0.0098266	0.00371593	8.82339e-06
	4.601	-0.0179974	-0.0101693	0.00366688	0.00149227
	4.602	-0.0178839	-0.0110429	0.0036188	0.00254165
	4.603	-0.0177718	-0.0111104	0.00357165	0.00199772
	4.604	-0.017661	-0.00996377	0.00352542	0.00108063
	4.605	-0.0175515	-0.00908626	0.00348008	-5.80217e-05
	4.606	-0.0174434	-0.0125517	0.0034356	0.00251462
	4.607	-0.0173365	-0.00948177	0.00339197	0.000883228
	4.608	-0.017231	-0.00850819	0.00334916	0.00298275
	4.609	-0.0171266	-0.00719068	0.00330716	0.0012818
	4.61	-0.0170235	-0.0103167	0.00326594	9.14559e-05
	4.611	-0.0169216	-0.00763771	0.00322549	0.00174799
	4.612	-0.0168209	-0.00803783	0.00318578	0.00273748
	4.613	-0.0167213	-0.00989501	0.0031468	0.00165456
	4.614	-0.0166229	-0.00721829	0.00310853	0.00105384
	4.615	-0.0165257	-0.00738713	0.00307096	0.00178366
	4.616	-0.0164295	-0.00963222	0.00303406	-0.000506422
	4.617	-0.0163344	-0.00848852	0.00299783	0.000818373
	4.618	-0.0162404	-0.00685116	0.00296224	0.00208277
	4.619	-0.0161475	-0.00767589	0.00292728	0.00137775
	4.62	-0.0160556	-0.00768354	0.00289293	0.00132828
	4.621	-0.0159647	-0.00675529	0.00285919	0.000674286
	4.622	-0.0158748	-0.00697079	0.00282603	0.00315734
	4.623	-0.0157859	-0.00741811	0.00279345	0.00141349
	4.624	-0.015698	-0.00632551	0.00276143	0.00223494
	4.625	-0.015611	-0.00747883	0.00272996	0.00307048
	4.626	-0.015525	-0.00699442	0.00269903	0.000721956
	4.627	-0.0154399	-0.00612409	0.00266861	0.00182427
	4.628	-0.0153557	-0.00590423	0.00263872	0.0015048
	4.629	-0.0152725	-0.00564311	0.00260932	0.00167923
	4.63	-0.0151901	-0.00564538	0.00258041	0.00163411
	4.631	-0.0151086	-0.00531966	0.00255198	0.00230073
	4.632	-0.0150279	-0.00598032	0.00252402	0.000826102
	4.633	-0.0149481	-0.00725081	0.00249652	0.0006745
	4.634	-0.0148692	-0.00681356	0.00246946	0.00232277
	4.635	-0.014791	-0.00588915	0.00244285	0.00167353
	4.636	-0.0147137	-0.00507277	0.00241666	3.41239e-05
	4.637	-0.0146371	-0.00550833	0.0023909	0.000531338
	4.638	-0.0145614	-0.00561942	0.00236554	0.00174582
	4.639	-0.0144864	-0.00277405	0.00234059	0.00261615
	4.64	-0.0144122	-0.00464506	0.00231604	0.001544
	4.641	-0.0143387	-0.00602827	0.00229187	0.000404956
	4.642	-0.014266	-0.00200477	0.00226807	0.00265335
	4.643	-0.014194	-0.00416268	0.00224465	0.00135021
	4.644	-0.0141227	-0.00295937	0.00222159	0.00315662
	4.645	-0.0140521	-0.00516151	0.00219889	0.00136688
	4.646	-0.0139823	-0.00338778	0.00217653	0.00362006
	4.647	-0.0139131	-0.004931	0.00215452	0.00325145
	4.648	-0.0138446	-0.00551359	0.00213284	0.000507297
	4.649	-0.0137767	-0.00418746	0.00211149	0.00106388
	4.65	-0.0137095	-0.00441119	0.00209045	0.00129413
	4.651	-0.013643	-0.00265485	0.00206974	0.00128975
	4.652	-0.0135771	-0.00140057	0.00204933	0.00134456
	4.653	-0.0135119	-0.00204873	0.00202922	0.00211985
	4.654	-0.0134472	-0.00387937	0.00200941	0.0015417
	4.655	-0.0133832	-0.00271652	0.00198989	0.00285651
	4.656	-0.0133198	-0.00343198	0.00197065	0.00314679
	4.657	-0.013257	-0.0022857	0.0019517	0.00220841
	4.658	-0.0131947	-0.0037213	0.00193302	0.0028274
	4.659	-0.0131331	-0.00312257	0.0019146	0.00146096
	4.66	-0.013072	-0.00252375	0.00189645	0.00234434
	4.661	-0.0130115	-0.00383627	0.00187856	0.00170789
	4.662	-0.0129515	-0.00218468	0.00186093	0.00295369
	4.663	-0.0128921	-0.00134839	0.00184354	-0.000450363
	4.664	-0.0128333	-0.000457004	0.0018264	0.000647726
	4.665	-0.0127749	-0.00235695	0.00180949	0.00359466
	4.666	-0.0127171	-0.00158591	0.00179282	0.00370788
	4.667	-0.0126599	-0.0029442	0.00177639	0.000802009
	4.668	-0.0126031	-0.00134502	0.00176018	0.00156145
	4.669	-0.0125468	-0.00221403	0.00174419	0.00263117
	4.67	-0.0124911	-0.00230294	0.00172842	-0.000162206
	4.671	-0.0124358	-0.00144856	0.00171287	0.0026956
	4.672	-0.0123811	-0.00288108	0.00169753	0.00331766
	4.673	-0.0123268	0.000543986	0.00168239	0.00461343
	4.674	-0.012273	-0.00156599	0.00166746	0.00380841
	4.675	-0.0122196	0.000115382	0.00165272	0.00104698
	4.676	-0.0121667	-0.00218131	0.00163819	0.00279379
	4.677	-0.0121143	-0.00156513	0.00162384	0.00367491
	4.678	-0.0120623	-0.00119898	0.00160969	0.00256735
	4.679	-0.0120108	-0.00148293	0.00159572	0.0023159
	4.68	-0.0119597	-0.000893737	0.00158193	0.000928885
	4.681	-0.0119091	-0.00260019	0.00156833	0.00136242
	4.682	-0.0118589	-0.00120565	0.0015549	0.0023818
	4.683	-0.0118091	-0.00128003	0.00154164	0.00184256
	4.684	-0.0117597	-0.00122044	0.00152855	0.00228632
	4.685	-0.0117107	-0.00104605	0.00151564	0.00373457
	4.686	-0.0116622	-0.000456503	0.00150288	0.00234923
	4.687	-0.011614	0.00260516	0.00149029	0.000664553
	4.688	-0.0115663	-0.000861596	0.00147786	0.00105492
	4.689	-0.0115189	-3.09698e-05	0.00146558	0.00165295
	4.69	-0.011472	2.92653e-05	0.00145346	0.00209657
	4.691	-0.0114254	0.000453709	0.00144149	0.00149125
	4.692	-0.0113792	0.00134884	0.00142967	0.00259255
	4.693	-0.0113333	0.000913077	0.00141799	0.0031006
	4.694	-0.0112879	0.000509062	0.00140646	0.00184523
	4.695	-0.0112428	-0.000517584	0.00139507	0.00368135
	4.696	-0.0111981	6.88778e-07	0.00138382	0.00181246
	4.697	-0.0111537	0.00415898	0.00137271	0.00275011
	4.698	-0.0111097	0.00219716	0.00136173	0.00117883
	4.699	-0.011066	2.92923e-06	0.00135089	0.00167259
	4.7	-0.0110227	0.00175087	0.00134017	0.00164364
	4.701	-0.0109797	0.00184677	0.00132958	0.00436341
	4.702	-0.0109371	0.00249721	0.00131912	0.00347485
	4.703	-0.0108948	0.000643503	0.00130879	-0.00113391
	4.704	-0.0108528	0.00298959	0.00129858	0.00330862
	4.705	-0.0108111	0.00264563	0.00128848	0.00255057
	4.706	-0.0107698	0.000724665	0.00127851	0.00325199
	4.707	-0.0107288	0.00306804	0.00126865	0.00189522
	4.708	-0.0106881	0.000923656	0.00125891	0.00286774
	4.709	-0.0106477	0.00291739	0.00124928	0.00256423
	4.71	-0.0106076	0.00163629	0.00123976	0.00244228
	4.711	-0.0105678	0.00151081	0.00123036	0.00140443
	4.712	-0.0105284	0.00233762	0.00122106	0.00199578
	4.713	-0.0104892	0.00388951	0.00121186	0.00225154
	4.714	-0.0104503	0.00360564	0.00120278	0.0019959
	4.715	-0.0104117	0.00106216	0.00119379	0.00177649
	4.716	-0.0103734	0.00360758	0.00118491	0.00188457
	4.717	-0.0103354	0.00353677	0.00117612	0.00135114
	4.718	-0.0102976	0.00337666	0.00116744	0.00208352
	4.719	-0.0102602	0.00313295	0.00115885	0.00407655
	4.72	-0.010223	0.00399113	0.00115036	0.00291454
	4.721	-0.0101861	0.0035189	0.00114196	0.00114696
	4.722	-0.0101494	0.00413979	0.00113366	0.00203786
	4.723	-0.0101131	0.00230578	0.00112544	0.00146881
	4.724	-0.010077	0.00443786	0.00111732	0.000368755
	4.725	-0.0100411	0.00268856	0.00110928	0.00435314
	4.726	-0.0100055	0.00355177	0.00110134	0.00317673
	4.727	-0.00997017	0.00305607	0.00109348	0.00319573
	4.728	-0.00993508	0.0038282	0.0010857	0.00329433
	4.729	-0.00990025	0.00339003	0.00107801	0.00381171
	4.73	-0.00986566	0.00392354	0.0010704	0.000147511
	4.731	-0.00983131	0.0034831	0.00106287	0.00066919
	4.732	-0.00979721	0.00417158	0.00105543	0.0020408
	4.733	-0.00976335	0.00417348	0.00104806	0.00199163
	4.734	-0.00972973	0.00353477	0.00104077	0.00101013
	4.735	-0.00969634	0.00607242	0.00103356	0.0029126
	4.736	-0.00966318	0.00445126	0.00102642	0.00206658
	4.737	-0.00963025	0.00237494	0.00101936	0.0035579
	4.738	-0.00959755	0.00578889	0.00101237	0.00254138
	4.739	-0.00956507	0.00394162	0.00100545	0.00198016
	4.74	-0.00953282	0.00452704	0.000998608	0.000596175
	4.741	-0.00950079	0.00293726	0.000991834	0.00201759
	4.742	-0.00946898	0.00435095	0.000985131	0.00305058
	4.743	-0.00943738	0.00441698	0.000978496	0.00349458
	4.744	-0.009406	0.0054227	0.000971929	0.00153064
	4.745	-0.00937483	0.00462754	0.000965429	0.00311893
	4.746	-0.00934387	0.00441344	0.000958995	0.003358
	4.747	-0.00931311	0.00447559	0.000952626	0.00380018
	4.748	-0.00928257	0.00632786	0.000946321	0.00248307
	4.749	-0.00925222	0.00603956	0.00094008	0.00222159
	4.75	-0.00922208	0.00418941	0.000933901	0.00166335
	4.751	-0.00919214	0.00617654	0.000927784	0.0013292
	4.752	-0.00916239	0.0056612	0.000921728	0.00313584
	4.753	-0.00913284	0.00666428	0.000915732	0.00295488
	4.754	-0.00910348	0.00508287	0.000909795	0.00261033
	4.755	-0.00907432	0.00516961	0.000903917	0.00128152
	4.756	-0.00904535	0.00716045	0.000898096	0.000962075
	4.757	-0.00901656	0.00487241	0.000892333	0.000963713
	4.758	-0.00898796	0.00472997	0.000886626	0.00169441
	4.759	-0.00895955	0.00579032	0.000880974	0.00201271
	4.76	-0.00893131	0.00493769	0.000875377	0.00309523
	4.761	-0.00890326	0.00593708	0.000869834	0.00112927
	4.762	-0.00887539	0.00663362	0.000864344	0.0025045
	4.763	-0.0088477	0.00712901	0.000858908	0.00239632
	4.764	-0.00882018	0.00655309	0.000853523	0.00367877
	4.765	-0.00879284	0.00584023	0.000848189	0.00399773
	4.766	-0.00876567	0.00655099	0.000842907	0.0035891
	4.767	-0.00873867	0.00534508	0.000837674	0.00218015
	4.768	-0.00871184	0.00563046	0.000832491	0.000579477
	4.769	-0.00868518	0.006331	0.000827356	0.00195028
	4.77	-0.00865868	0.00583159	0.00082227	0.00376093
	4.771	-0.00863235	0.00611108	0.000817232	0.00213647
	4.772	-0.00860618	0.00718297	0.00081224	0.00066414
	4.773	-0.00858018	0.00732148	0.000807295	0.00339315
	4.774	-0.00855433	0.00725028	0.000802396	0.00284062
	4.775	-0.00852864	0.00447024	0.000797542	0.00293992
	4.776	-0.00850311	0.005456	0.000792732	0.00274361
	4.777	-0.00847774	0.00623537	0.000787967	0.00284114
	4.778	-0.00845252	0.00496098	0.000783246	0.00271675
	4.779	-0.00842746	0.00609213	0.000778567	0.0017467
	4.78	-0.00840254	0.00552464	0.000773931	0.00303783
	4.781	-0.00837778	0.00587868	0.000769337	0.000143669
	4.782	-0.00835316	0.00658208	0.000764785	0.00152933
	4.783	-0.0083287	0.00694272	0.000760274	0.00218856
	4.784	-0.00830438	0.00779186	0.000755803	0.00278248
	4.785	-0.0082802	0.00871632	0.000751373	0.00386058
	4.786	-0.00825617	0.00600388	0.000746982	0.000896531
	4.787	-0.00823228	0.0080732	0.00074263	0.00284927
	4.788	-0.00820853	0.00514698	0.000738317	0.00372134
	4.789	-0.00818493	0.00785132	0.000734042	0.00303701
	4.79	-0.00816146	0.00685935	0.000729804	0.00312901
	4.791	-0.00813813	0.00828008	0.000725604	0.00236664
	4.792	-0.00811493	0.00699768	0.000721441	0.00224729
	4.793	-0.00809187	0.00570496	0.000717315	0.00212141
	4.794	-0.00806895	0.00747428	0.000713224	0.00207578
	4.795	-0.00804616	0.00642197	0.000709169	0.00344696
	4.796	-0.00802349	0.00840582	0.000705149	0.0031165
	4.797	-0.00800096	0.00755164	0.000701164	0.00419947
	4.798	-0.00797856	0.00619394	0.000697213	0.00358174
	4.799	-0.00795629	0.00782458	0.000693296	0.00254137
	4.8	-0.00793415	0.00803066	0.000689413	0.0021994
	4.801	-0.00791213	0.00861398	0.000685563	0.00257885
	4.802	-0.00789024	0.0069762	0.000681746	0.00353525
	4.803	-0.00786847	0.00861009	0.000677961	0.00247349
	4.804	-0.00784682	0.00718729	0.000674208	0.00314921
	4.805	-0.0078253	0.00925362	0.000670487	0.00330198
	4.806	-0.00780389	0.00788704	0.000666797	0.00269542
	4.807	-0.00778261	0.00766684	0.000663139	0.00114573
	4.808	-0.00776144	0.0082974	0.000659511	0.00202553
	4.809	-0.0077404	0.00809263	0.000655913	0.00225713
	4.81	-0.00771947	0.00588431	0.000652345	0.00279724
	4.811	-0.00769866	0.00838973	0.000648807	0.00415481
	4.812	-0.00767796	0.00875387	0.000645298	0.00481807
	4.813	-0.00765737	0.00867607	0.000641818	0.00426491
	4.814	-0.0076369	0.00924181	0.000638367	0.00464015
	4.815	-0.00761654	0.0081646	0.000634945	0.00423536
	4.816	-0.0075963	0.00607881	0.00063155	0.00221147
	4.817	-0.00757616	0.0072306	0.000628183	0.00299622
	4.818	-0.00755613	0.00908467	0.000624843	0.00343409
	4.819	-0.00753621	0.0091572	0.000621531	0.00389405
	4.82	-0.0075164	0.00810005	0.000618245	0.00527664
	4.821	-0.0074967	0.00823388	0.000614986	0.00444522
	4.822	-0.0074771	0.0105053	0.000611753	0.00251504
	4.823	-0.00745761	0.0105323	0.000608546	0.00603466
	4.824	-0.00743822	0.00886284	0.000605365	0.00343513
	4.825	-0.00741894	0.00915027	0.00060221	0.00359393
	4.826	-0.00739976	0.008003	0.000599079	0.00270451
	4.827	-0.00738068	0.00859975	0.000595973	0.0048641
	4.828	-0.0073617	0.0103013	0.000592892	0.00429685
	4.829	-0.00734282	0.0105089	0.000589836	0.00394778
	4.83	-0.00732404	0.0100869	0.000586803	0.00448006
	4.831	-0.00730536	0.00944315	0.000583794	0.00529503
	4.832	-0.00728678	0.00941998	0.000580809	0.0016612
	4.833	-0.00726829	0.00777363	0.000577847	0.00263302
	4.834	-0.0072499	0.0105224	0.000574909	0.00548708
	4.835	-0.00723161	0.0105767	0.000571993	0.00416349
	4.836	-0.00721341	0.0105804	0.0005691	0.00410442
	4.837	-0.00719531	0.0101569	0.000566229	0.00464205
	4.838	-0.0071773	0.00793055	0.00056338	0.00518227
	4.839	-0.00715938	0.0103515	0.000560554	0.00246161
	4.84	-0.00714155	0.00835762	0.000557749	0.00449716
	4.841	-0.00712382	0.00929418	0.000554965	0.00558748
	4.842	-0.00710618	0.0107792	0.000552203	0.00351395
	4.843	-0.00708862	0.00912811	0.000549462	0.00270111
	4.844	-0.00707116	0.00948831	0.000546741	0.00335982
	4.845	-0.00705378	0.00748301	0.000544042	0.00361221
	4.846	-0.0070365	0.010218	0.000541362	0.00468875
	4.847	-0.0070193	0.00851678	0.000538703	0.00515871
	4.848	-0.00700218	0.0115625	0.000536064	0.00335375
	4.849	-0.00698515	0.00782638	0.000533445	0.00233984
	4.85	-0.00696821	0.010427	0.000530845	0.00419428
	4.851	-0.00695135	0.0111329	0.000528265	0.00377567
	4.852	-0.00693458	0.0111307	0.000525704	0.00372981
	4.853	-0.00691789	0.00954101	0.000523162	0.00340866
	4.854	-0.00690128	0.0114426	0.000520639	0.00563245
	4.855	-0.00688476	0.00912642	0.000518134	0.0038913
	4.856	-0.00686831	0.0110016	0.000515648	0.00431673
	4.857	-0.00685195	0.0107811	0.00051318	0.00456149
	4.858	-0.00683567	0.0107855	0.00051073	0.00451314
	4.859	-0.00681946	0.0102573	0.000508299	0.00275139
	4.86	-0.00680334	0.0121262	0.000505884	0.00316684
	4.861	-0.0067873	0.0123921	0.000503488	0.0015373
	4.862	-0.00677133	0.00983675	0.000501109	0.00317881
	4.863	-0.00675544	0.0111941	0.000498747	0.00366756
	4.864	-0.00673963	0.0123726	0.000496402	0.00446907
	4.865	-0.00672389	0.011542	0.000494074	0.00250334
	4.866	-0.00670823	0.0119105	0.000491763	0.00316323
	4.867	-0.00669265	0.0118586	0.000489469	0.004407
	4.868	-0.00667714	0.0135237	0.000487191	0.00512164
	4.869	-0.0066617	0.0104092	0.000484929	0.00325379
	4.87	-0.00664634	0.0121976	0.000482683	0.00317945
	4.871	-0.00663105	0.0117041	0.000480453	0.00319565
	4.872	-0.00661584	0.0106407	0.000478239	0.00460367
	4.873	-0.00660069	0.0109845	0.000476041	0.00347127
	4.874	-0.00658562	0.0131556	0.000473858	0.0040976
	4.875	-0.00657062	0.0107739	0.00047169	0.00366245
	4.876	-0.00655569	0.0116789	0.000469538	0.00604607
	4.877	-0.00654083	0.01219	0.000467401	0.00281796
	4.878	-0.00652604	0.0114765	0.000465279	0.00315019
	4.879	-0.00651131	0.0119274	0.000463171	0.00430613
	4.88	-0.00649666	0.0134321	0.000461078	0.00400787
	4.881	-0.00648208	0.0112174	0.000459	0.00456804
	4.882	-0.00646756	0.013008	0.000456936	0.00448954
	4.883	-0.00645311	0.0128697	0.000454886	0.00524278
	4.884	-0.00643873	0.0114191	0.000452851	0.00414115
	4.885	-0.00642441	0.0120045	0.000450829	0.00449873
	4.886	-0.00641016	0.0117126	0.000448821	0.00424145
	4.887	-0.00639597	0.0114095	0.000446827	0.00398487
	4.888	-0.00638185	0.0133776	0.000444847	0.00491414
	4.889	-0.00636779	0.0120379	0.00044288	0.00300309
	4.89	-0.0063538	0.012199	0.000440926	0.00396061
	4.891	-0.00633987	0.0131601	0.000438986	0.00504246
	4.892	-0.00632601	0.0128668	0.000437059	0.0047819
	4.893	-0.00631221	0.0100683	0.000435145	0.00493063
	4.894	-0.00629847	0.0120286	0.000433243	0.00274705
	4.895	-0.00628479	0.0115337	0.000431355	0.00587772
	4.896	-0.00627117	0.0122743	0.000429479	0.00416473
	4.897	-0.00625762	0.0141104	0.000427615	0.00588127
	4.898	-0.00624412	0.0113629	0.000425764	0.00472345
	4.899	-0.00623069	0.0129041	0.000423926	0.00623517
	4.9	-0.00621731	0.0131998	0.000422099	0.00329712
	4.901	-0.006204	0.0133114	0.000420285	0.00555328
	4.902	-0.00619074	0.0111438	0.000418482	0.00481802
	4.903	-0.00617754	0.0143162	0.000416692	0.00527393
	4.904	-0.0061644	0.0115672	0.000414913	0.00414062
	4.905	-0.00615132	0.0106623	0.000413146	0.00345601
	4.906	-0.0061383	0.01257	0.000411391	0.00387678
	4.907	-0.00612533	0.0123878	0.000409647	0.00591077
	4.908	-0.00611242	0.0121824	0.000407914	0.00615305
	4.909	-0.00609957	0.0135193	0.000406193	0.00485001
	4.91	-0.00608677	0.0134692	0.000404483	0.00610586
	4.911	-0.00607403	0.0134277	0.000402783	0.00423835
	4.912	-0.00606134	0.0134047	0.000401095	0.00238943
	4.913	-0.00604871	0.0156112	0.000399418	0.00480732
	4.914	-0.00603614	0.0135235	0.000397752	0.00459165
	4.915	-0.00602361	0.0138069	0.000396096	0.00475748
	4.916	-0.00601115	0.0126397	0.000394451	0.00386602
	4.917	-0.00599873	0.0153122	0.000392816	0.00439736
	4.918	-0.00598637	0.0136334	0.000391192	0.003584
	4.919	-0.00597406	0.0144407	0.000389578	0.00367391
	4.92	-0.0059618	0.0134777	0.000387974	0.00559453
	4.921	-0.0059496	0.0129654	0.000386381	0.00252329
	4.922	-0.00593745	0.0108461	0.000384797	0.00671144
	4.923	-0.00592535	0.0137252	0.000383224	0.00385085
	4.924	-0.0059133	0.0145691	0.00038166	0.00572421
	4.925	-0.0059013	0.0146879	0.000380107	0.0048661
	4.926	-0.00588935	0.0144344	0.000378563	0.00331387
	4.927	-0.00587745	0.0140908	0.000377028	0.00434072
	4.928	-0.00586561	0.0156129	0.000375504	0.00404908
	4.929	-0.00585381	0.0139354	0.000373988	0.00323997
	4.93	-0.00584206	0.012303	0.000372482	0.00424416
	4.931	-0.00583036	0.0145669	0.000370986	0.00536824
	4.932	-0.00581871	0.0140982	0.000369499	0.0040984
	4.933	-0.0058071	0.0140673	0.000368021	0.00534358
	4.934	-0.00579555	0.0138523	0.000366552	0.0055988
	4.935	-0.00578404	0.0143099	0.000365092	0.00364518
	4.936	-0.00577258	0.0120485	0.000363641	0.00554691
	4.937	-0.00576117	0.0158208	0.000362199	0.00328817
	4.938	-0.00574981	0.0139397	0.000360766	0.00588998
	4.939	-0.00573849	0.0162443	0.000359341	0.00570303
	4.94	-0.00572722	0.0138497	0.000357925	0.00528667
	4.941	-0.00571599	0.0158299	0.000356518	0.00619231
	4.942	-0.00570481	0.0152515	0.000355119	0.00572272
	4.943	-0.00569367	0.0130237	0.000353729	0.00630976
	4.944	-0.00568258	0.0131724	0.000352347	0.00416147
	4.945	-0.00567154	0.0152936	0.000350973	0.00736661
	4.946	-0.00566054	0.0167266	0.000349608	0.00655017
	4.947	-0.00564958	0.0153343	0.000348251	0.00596341
	4.948	-0.00563867	0.0140676	0.000346902	0.00459486
	4.949	-0.0056278	0.0147455	0.000345561	0.00544625
	4.95	-0.00561698	0.0133152	0.000344228	0.00616346
	4.951	-0.0056062	0.0146544	0.000342903	0.00484199
	4.952	-0.00559546	0.0154579	0.000341586	0.00491859
	4.953	-0.00558477	0.0146193	0.000340276	0.0060527
	4.954	-0.00557412	0.0142687	0.000338975	0.00397672
	4.955	-0.00556351	0.0148344	0.000337681	0.00564837
	4.956	-0.00555294	0.0157855	0.000336394	0.00360431
	4.957	-0.00554241	0.0135273	0.000335116	0.0055181
	4.958	-0.00553193	0.0129318	0.000333844	0.00505178
	4.959	-0.00552148	0.0156011	0.00033258	0.00686205
	4.96	-0.00551108	0.014709	0.000331324	0.00619178
	4.961	-0.00550072	0.0155076	0.000330075	0.0062425
	4.962	-0.0054904	0.0161977	0.000328833	0.00712443
	4.963	-0.00548012	0.0151248	0.000327598	0.00543912
	4.964	-0.00546988	0.0138243	0.000326371	0.00536308
	4.965	-0.00545968	0.0141217	0.00032515	0.00551473
	4.966	-0.00544952	0.0156022	0.000323937	0.00650608
	4.967	-0.0054394	0.0152169	0.000322731	0.00575153
	4.968	-0.00542932	0.0162229	0.000321531	0.00550251
	4.969	-0.00541927	0.0137048	0.000320339	0.00590164
	4.97	-0.00540927	0.0152007	0.000319153	0.00689838
	4.971	-0.0053993	0.014185	0.000317974	0.0070168
	4.972	-0.00538938	0.0141216	0.000316802	0.00516261
	4.973	-0.00537949	0.0150058	0.000315636	0.00572791
	4.974	-0.00536964	0.0170696	0.000314477	0.00844326
	4.975	-0.00535982	0.0149796	0.000313325	0.00693964
	4.976	-0.00535005	0.0159316	0.000312179	0.00489366
	4.977	-0.00534031	0.0163829	0.000311039	0.00735895
	4.978	-0.0053306	0.0153975	0.000309906	0.00619124
	4.979	-0.00532094	0.0151647	0.00030878	0.00774363
	4.98	-0.00531131	0.0152638	0.000307659	0.00819122
	4.981	-0.00530172	0.0153756	0.000306545	0.00734648
	4.982	-0.00529216	0.0128544	0.000305438	0.00774886
	4.983	-0.00528264	0.0165096	0.000304336	0.00625873
	4.984	-0.00527316	0.0135924	0.000303241	0.00594285
	4.985	-0.00526371	0.01653	0.000302151	0.00484989
	4.986	-0.00525429	0.0161766	0.000301068	0.00720494
	4.987	-0.00524492	0.0158132	0.000299991	0.00512428
	4.988	-0.00523557	0.0166042	0.000298919	0.00649469
	4.989	-0.00522626	0.0178072	0.000297854	0.00597272
	4.99	-0.00521699	0.0154051	0.000296794	0.00557294
	4.991	-0.00520775	0.0186184	0.000295741	0.00597741
	4.992	-0.00519855	0.0182292	0.000294693	0.0052222
	4.993	-0.00518937	0.0167824	0.00029365	0.00725701
	4.994	-0.00518024	0.0161641	0.000292614	0.00810175
	4.995	-0.00517113	0.0154136	0.000291583	0.00531519
	4.996	-0.00516206	0.0168129	0.000290558	0.00579318
	4.997	-0.00515302	0.0162591	0.000289538	0.00844369
	4.998	-0.00514402	0.0183055	0.000288524	0.00671723
	4.999	-0.00513505	0.0164243	0.000287515	0.00492425
	5	-0.00512611	0.0168142	0.000286512	0.00557814

## Sheet: Fig. 3c
Figure 3c	Distance From Magnet Surface (mm)	Magnetic Field Gradient (G/mm)
	0	-961.418
	0.01	-962.279
	0.02	-963.961
	0.03	-965.562
	0.04	-967.083
	0.05	-968.525
	0.06	-969.888
	0.07	-971.175
	0.08	-972.386
	0.09	-973.522
	0.1	-974.584
	0.11	-975.574
	0.12	-976.491
	0.13	-977.338
	0.14	-978.115
	0.15	-978.824
	0.16	-979.464
	0.17	-980.038
	0.18	-980.546
	0.19	-980.989
	0.2	-981.367
	0.21	-981.683
	0.22	-981.937
	0.23	-982.129
	0.24	-982.261
	0.25	-982.333
	0.26	-982.347
	0.27	-982.303
	0.28	-982.202
	0.29	-982.045
	0.3	-981.833
	0.31	-981.566
	0.32	-981.246
	0.33	-980.874
	0.34	-980.449
	0.35	-979.974
	0.36	-979.448
	0.37	-978.872
	0.38	-978.248
	0.39	-977.576
	0.4	-976.857
	0.41	-976.091
	0.42	-975.279
	0.43	-974.423
	0.44	-973.522
	0.45	-972.578
	0.46	-971.591
	0.47	-970.562
	0.48	-969.491
	0.49	-968.38
	0.5	-967.229
	0.51	-966.038
	0.52	-964.809
	0.53	-963.541
	0.54	-962.237
	0.55	-960.895
	0.56	-959.518
	0.57	-958.105
	0.58	-956.657
	0.59	-955.176
	0.6	-953.66
	0.61	-952.112
	0.62	-950.531
	0.63	-948.918
	0.64	-947.275
	0.65	-945.6
	0.66	-943.896
	0.67	-942.162
	0.68	-940.399
	0.69	-938.608
	0.7	-936.789
	0.71	-934.943
	0.72	-933.07
	0.73	-931.171
	0.74	-929.246
	0.75	-927.296
	0.76	-925.321
	0.77	-923.323
	0.78	-921.3
	0.79	-919.255
	0.8	-917.187
	0.81	-915.096
	0.82	-912.984
	0.83	-910.851
	0.84	-908.697
	0.85	-906.522
	0.86	-904.328
	0.87	-902.115
	0.88	-899.882
	0.89	-897.631
	0.9	-895.362
	0.91	-893.075
	0.92	-890.771
	0.93	-888.451
	0.94	-886.113
	0.95	-883.76
	0.96	-881.392
	0.97	-879.008
	0.98	-876.609
	0.99	-874.196
	1	-871.769
	1.01	-869.328
	1.02	-866.874
	1.03	-864.407
	1.04	-861.928
	1.05	-859.436
	1.06	-856.933
	1.07	-854.418
	1.08	-851.892
	1.09	-849.355
	1.1	-846.808
	1.11	-844.25
	1.12	-841.683
	1.13	-839.107
	1.14	-836.521
	1.15	-833.927
	1.16	-831.324
	1.17	-828.712
	1.18	-826.093
	1.19	-823.467
	1.2	-820.833
	1.21	-818.192
	1.22	-815.544
	1.23	-812.89
	1.24	-810.23
	1.25	-807.564
	1.26	-804.892
	1.27	-802.216
	1.28	-799.534
	1.29	-796.847
	1.3	-794.155
	1.31	-791.46
	1.32	-788.76
	1.33	-786.057
	1.34	-783.35
	1.35	-780.639
	1.36	-777.926
	1.37	-775.21
	1.38	-772.491
	1.39	-769.77
	1.4	-767.047
	1.41	-764.321
	1.42	-761.594
	1.43	-758.866
	1.44	-756.136
	1.45	-753.406
	1.46	-750.674
	1.47	-747.942
	1.48	-745.209
	1.49	-742.476
	1.5	-739.743
	1.51	-737.01
	1.52	-734.277
	1.53	-731.545
	1.54	-728.813
	1.55	-726.082
	1.56	-723.352
	1.57	-720.624
	1.58	-717.897
	1.59	-715.171
	1.6	-712.447
	1.61	-709.725
	1.62	-707.005
	1.63	-704.287
	1.64	-701.571
	1.65	-698.858
	1.66	-696.147
	1.67	-693.439
	1.68	-690.734
	1.69	-688.033
	1.7	-685.334
	1.71	-682.639
	1.72	-679.947
	1.73	-677.258
	1.74	-674.574
	1.75	-671.893
	1.76	-669.216
	1.77	-666.544
	1.78	-663.875
	1.79	-661.211
	1.8	-658.552
	1.81	-655.897
	1.82	-653.246
	1.83	-650.601
	1.84	-647.96
	1.85	-645.324
	1.86	-642.694
	1.87	-640.068
	1.88	-637.448
	1.89	-634.834
	1.9	-632.225
	1.91	-629.621
	1.92	-627.023
	1.93	-624.431
	1.94	-621.845
	1.95	-619.264
	1.96	-616.69
	1.97	-614.122
	1.98	-611.56
	1.99	-609.005
	2	-606.455
	2.01	-603.912
	2.02	-601.376
	2.03	-598.846
	2.04	-596.323
	2.05	-593.807
	2.06	-591.297
	2.07	-588.795
	2.08	-586.299
	2.09	-583.81
	2.1	-581.328
	2.11	-578.853
	2.12	-576.386
	2.13	-573.926
	2.14	-571.473
	2.15	-569.027
	2.16	-566.589
	2.17	-564.158
	2.18	-561.734
	2.19	-559.318
	2.2	-556.91
	2.21	-554.509
	2.22	-552.116
	2.23	-549.731
	2.24	-547.354
	2.25	-544.984
	2.26	-542.622
	2.27	-540.268
	2.28	-537.922
	2.29	-535.583
	2.3	-533.253
	2.31	-530.931
	2.32	-528.617
	2.33	-526.311
	2.34	-524.013
	2.35	-521.723
	2.36	-519.441
	2.37	-517.168
	2.38	-514.902
	2.39	-512.645
	2.4	-510.396
	2.41	-508.156
	2.42	-505.924
	2.43	-503.7
	2.44	-501.484
	2.45	-499.277
	2.46	-497.078
	2.47	-494.888
	2.48	-492.706
	2.49	-490.532
	2.5	-488.367
	2.51	-486.21
	2.52	-484.062
	2.53	-481.922
	2.54	-479.791
	2.55	-477.668
	2.56	-475.554
	2.57	-473.448
	2.58	-471.35
	2.59	-469.262
	2.6	-467.181
	2.61	-465.11
	2.62	-463.046
	2.63	-460.992
	2.64	-458.946
	2.65	-456.908
	2.66	-454.879
	2.67	-452.859
	2.68	-450.847
	2.69	-448.843
	2.7	-446.848
	2.71	-444.862
	2.72	-442.884
	2.73	-440.915
	2.74	-438.954
	2.75	-437.002
	2.76	-435.058
	2.77	-433.123
	2.78	-431.196
	2.79	-429.278
	2.8	-427.368
	2.81	-425.467
	2.82	-423.574
	2.83	-421.69
	2.84	-419.814
	2.85	-417.946
	2.86	-416.087
	2.87	-414.237
	2.88	-412.394
	2.89	-410.56
	2.9	-408.735
	2.91	-406.918
	2.92	-405.109
	2.93	-403.309
	2.94	-401.516
	2.95	-399.733
	2.96	-397.957
	2.97	-396.19
	2.98	-394.431
	2.99	-392.68
	3	-390.937
	3.01	-389.203
	3.02	-387.477
	3.03	-385.758
	3.04	-384.049
	3.05	-382.347
	3.06	-380.653
	3.07	-378.967
	3.08	-377.29
	3.09	-375.62
	3.1	-373.959
	3.11	-372.305
	3.12	-370.66
	3.13	-369.022
	3.14	-367.392
	3.15	-365.771
	3.16	-364.157
	3.17	-362.551
	3.18	-360.952
	3.19	-359.362
	3.2	-357.78
	3.21	-356.205
	3.22	-354.638
	3.23	-353.078
	3.24	-351.527
	3.25	-349.983
	3.26	-348.446
	3.27	-346.918
	3.28	-345.396
	3.29	-343.883
	3.3	-342.377
	3.31	-340.878
	3.32	-339.387
	3.33	-337.904
	3.34	-336.427
	3.35	-334.959
	3.36	-333.497
	3.37	-332.043
	3.38	-330.597
	3.39	-329.157
	3.4	-327.725
	3.41	-326.3
	3.42	-324.882
	3.43	-323.472
	3.44	-322.068
	3.45	-320.672
	3.46	-319.283
	3.47	-317.901
	3.48	-316.526
	3.49	-315.158
	3.5	-313.797
	3.51	-312.443
	3.52	-311.095
	3.53	-309.755
	3.54	-308.422
	3.55	-307.095
	3.56	-305.775
	3.57	-304.462
	3.58	-303.156
	3.59	-301.856
	3.6	-300.563
	3.61	-299.277
	3.62	-297.998
	3.63	-296.725
	3.64	-295.458
	3.65	-294.198
	3.66	-292.945
	3.67	-291.698
	3.68	-290.457
	3.69	-289.223
	3.7	-287.996
	3.71	-286.774
	3.72	-285.559
	3.73	-284.351
	3.74	-283.148
	3.75	-281.952
	3.76	-280.762
	3.77	-279.578
	3.78	-278.4
	3.79	-277.229
	3.8	-276.063
	3.81	-274.904
	3.82	-273.75
	3.83	-272.603
	3.84	-271.461
	3.85	-270.326
	3.86	-269.196
	3.87	-268.072
	3.88	-266.954
	3.89	-265.842
	3.9	-264.736
	3.91	-263.635
	3.92	-262.541
	3.93	-261.451
	3.94	-260.368
	3.95	-259.29
	3.96	-258.218
	3.97	-257.151
	3.98	-256.09
	3.99	-255.034
	4	-253.984
	4.01	-252.939
	4.02	-251.9
	4.03	-250.866
	4.04	-249.837
	4.05	-248.814
	4.06	-247.796
	4.07	-246.783
	4.08	-245.776
	4.09	-244.774
	4.1	-243.777
	4.11	-242.785
	4.12	-241.798
	4.13	-240.817
	4.14	-239.84
	4.15	-238.869
	4.16	-237.902
	4.17	-236.941
	4.18	-235.984
	4.19	-235.033
	4.2	-234.086
	4.21	-233.144
	4.22	-232.208
	4.23	-231.275
	4.24	-230.348
	4.25	-229.426
	4.26	-228.508
	4.27	-227.595
	4.28	-226.686
	4.29	-225.782
	4.3	-224.883
	4.31	-223.989
	4.32	-223.099
	4.33	-222.213
	4.34	-221.333
	4.35	-220.456
	4.36	-219.584
	4.37	-218.717
	4.38	-217.854
	4.39	-216.995
	4.4	-216.141
	4.41	-215.291
	4.42	-214.445
	4.43	-213.604
	4.44	-212.766
	4.45	-211.934
	4.46	-211.105
	4.47	-210.28
	4.48	-209.46
	4.49	-208.644
	4.5	-207.832
	4.51	-207.024
	4.52	-206.22
	4.53	-205.42
	4.54	-204.624
	4.55	-203.832
	4.56	-203.044
	4.57	-202.26
	4.58	-201.48
	4.59	-200.704
	4.6	-199.931
	4.61	-199.163
	4.62	-198.398
	4.63	-197.637
	4.64	-196.88
	4.65	-196.127
	4.66	-195.377
	4.67	-194.631
	4.68	-193.889
	4.69	-193.15
	4.7	-192.415
	4.71	-191.684
	4.72	-190.956
	4.73	-190.232
	4.74	-189.511
	4.75	-188.794
	4.76	-188.08
	4.77	-187.37
	4.78	-186.663
	4.79	-185.96
	4.8	-185.26
	4.81	-184.563
	4.82	-183.87
	4.83	-183.181
	4.84	-182.494
	4.85	-181.811
	4.86	-181.131
	4.87	-180.455
	4.88	-179.781
	4.89	-179.111
	4.9	-178.444
	4.91	-177.78
	4.92	-177.12
	4.93	-176.463
	4.94	-175.808
	4.95	-175.157
	4.96	-174.509
	4.97	-173.864
	4.98	-173.222
	4.99	-172.583
	5	-171.947
	5.01	-171.314
	5.02	-170.684
	5.03	-170.057
	5.04	-169.433
	5.05	-168.812
	5.06	-168.194
	5.07	-167.579
	5.08	-166.966
	5.09	-166.357
	5.1	-165.75
	5.11	-165.146
	5.12	-164.545
	5.13	-163.946
	5.14	-163.351
	5.15	-162.758
	5.16	-162.168
	5.17	-161.58
	5.18	-160.995
	5.19	-160.413
	5.2	-159.834
	5.21	-159.257
	5.22	-158.683
	5.23	-158.111
	5.24	-157.543
	5.25	-156.976
	5.26	-156.412
	5.27	-155.851
	5.28	-155.292
	5.29	-154.736
	5.3	-154.183
	5.31	-153.631
	5.32	-153.083
	5.33	-152.536
	5.34	-151.992
	5.35	-151.451
	5.36	-150.912
	5.37	-150.376
	5.38	-149.841
	5.39	-149.309
	5.4	-148.78
	5.41	-148.253
	5.42	-147.728
	5.43	-147.206
	5.44	-146.685
	5.45	-146.167
	5.46	-145.652
	5.47	-145.138
	5.48	-144.627
	5.49	-144.118
	5.5	-143.612
	5.51	-143.107
	5.52	-142.605
	5.53	-142.105
	5.54	-141.607
	5.55	-141.111
	5.56	-140.617
	5.57	-140.126
	5.58	-139.637
	5.59	-139.149
	5.6	-138.664
	5.61	-138.181
	5.62	-137.7
	5.63	-137.221
	5.64	-136.744
	5.65	-136.269
	5.66	-135.796
	5.67	-135.325
	5.68	-134.856
	5.69	-134.39
	5.7	-133.925
	5.71	-133.462
	5.72	-133.001
	5.73	-132.542
	5.74	-132.085
	5.75	-131.629
	5.76	-131.176
	5.77	-130.725
	5.78	-130.275
	5.79	-129.828
	5.8	-129.382
	5.81	-128.938
	5.82	-128.496
	5.83	-128.056
	5.84	-127.617
	5.85	-127.181
	5.86	-126.746
	5.87	-126.313
	5.88	-125.882
	5.89	-125.453
	5.9	-125.025
	5.91	-124.599
	5.92	-124.175
	5.93	-123.753
	5.94	-123.332
	5.95	-122.913
	5.96	-122.496
	5.97	-122.081
	5.98	-121.667
	5.99	-121.255
	6	-120.845
	6.01	-120.436
	6.02	-120.029
	6.03	-119.623
	6.04	-119.22
	6.05	-118.818
	6.06	-118.417
	6.07	-118.018
	6.08	-117.621
	6.09	-117.225
	6.1	-116.831
	6.11	-116.439
	6.12	-116.048
	6.13	-115.659
	6.14	-115.271
	6.15	-114.885
	6.16	-114.5
	6.17	-114.117
	6.18	-113.736
	6.19	-113.356
	6.2	-112.977
	6.21	-112.6
	6.22	-112.225
	6.23	-111.851
	6.24	-111.478
	6.25	-111.107
	6.26	-110.738
	6.27	-110.37
	6.28	-110.003
	6.29	-109.638
	6.3	-109.274
	6.31	-108.912
	6.32	-108.551
	6.33	-108.192
	6.34	-107.834
	6.35	-107.477
	6.36	-107.122
	6.37	-106.769
	6.38	-106.416
	6.39	-106.065
	6.4	-105.716
	6.41	-105.368
	6.42	-105.021
	6.43	-104.676
	6.44	-104.331
	6.45	-103.989
	6.46	-103.647
	6.47	-103.307
	6.48	-102.969
	6.49	-102.631
	6.5	-102.295
	6.51	-101.961
	6.52	-101.627
	6.53	-101.295
	6.54	-100.965
	6.55	-100.635
	6.56	-100.307
	6.57	-99.9801
	6.58	-99.6545
	6.59	-99.3302
	6.6	-99.0072
	6.61	-98.6854
	6.62	-98.3649
	6.63	-98.0456
	6.64	-97.7276
	6.65	-97.4108
	6.66	-97.0953
	6.67	-96.781
	6.68	-96.468
	6.69	-96.1561
	6.7	-95.8455
	6.71	-95.5361
	6.72	-95.2279
	6.73	-94.9209
	6.74	-94.6152
	6.75	-94.3106
	6.76	-94.0072
	6.77	-93.705
	6.78	-93.404
	6.79	-93.1041
	6.8	-92.8054
	6.81	-92.5079
	6.82	-92.2116
	6.83	-91.9164
	6.84	-91.6224
	6.85	-91.3295
	6.86	-91.0378
	6.87	-90.7472
	6.88	-90.4578
	6.89	-90.1694
	6.9	-89.8822
	6.91	-89.5962
	6.92	-89.3112
	6.93	-89.0274
	6.94	-88.7447
	6.95	-88.4631
	6.96	-88.1826
	6.97	-87.9032
	6.98	-87.6249
	6.99	-87.3477
	7	-87.0715
	7.01	-86.7965
	7.02	-86.5225
	7.03	-86.2496
	7.04	-85.9778
	7.05	-85.7071
	7.06	-85.4374
	7.07	-85.1687
	7.08	-84.9012
	7.09	-84.6347
	7.1	-84.3692
	7.11	-84.1048
	7.12	-83.8414
	7.13	-83.579
	7.14	-83.3177
	7.15	-83.0574
	7.16	-82.7982
	7.17	-82.5399
	7.18	-82.2827
	7.19	-82.0265
	7.2	-81.7713
	7.21	-81.5171
	7.22	-81.2639
	7.23	-81.0118
	7.24	-80.7606
	7.25	-80.5104
	7.26	-80.2612
	7.27	-80.013
	7.28	-79.7657
	7.29	-79.5195
	7.3	-79.2742
	7.31	-79.0299
	7.32	-78.7866
	7.33	-78.5442
	7.34	-78.3028
	7.35	-78.0624
	7.36	-77.8229
	7.37	-77.5843
	7.38	-77.3468
	7.39	-77.1101
	7.4	-76.8744
	7.41	-76.6396
	7.42	-76.4058
	7.43	-76.1729
	7.44	-75.941
	7.45	-75.7099
	7.46	-75.4798
	7.47	-75.2506
	7.48	-75.0223
	7.49	-74.795
	7.5	-74.5685
	7.51	-74.3429
	7.52	-74.1183
	7.53	-73.8945
	7.54	-73.6717
	7.55	-73.4497
	7.56	-73.2287
	7.57	-73.0085
	7.58	-72.7892
	7.59	-72.5708
	7.6	-72.3532
	7.61	-72.1366
	7.62	-71.9208
	7.63	-71.7059
	7.64	-71.4918
	7.65	-71.2786
	7.66	-71.0663
	7.67	-70.8548
	7.68	-70.6442
	7.69	-70.4344
	7.7	-70.2255
	7.71	-70.0174
	7.72	-69.8101
	7.73	-69.6037
	7.74	-69.3982
	7.75	-69.1934
	7.76	-68.9895
	7.77	-68.7864
	7.78	-68.5842
	7.79	-68.3827
	7.8	-68.1821
	7.81	-67.9823
	7.82	-67.7833
	7.83	-67.5851
	7.84	-67.3877
	7.85	-67.1911
	7.86	-66.9953
	7.87	-66.8003
	7.88	-66.6062
	7.89	-66.4127
	7.9	-66.2201
	7.91	-66.0283
	7.92	-65.8372
	7.93	-65.647
	7.94	-65.4575
	7.95	-65.2687
	7.96	-65.0808
	7.97	-64.8936
	7.98	-64.7072
	7.99	-64.5215
	8	-64.3366
	8.01	-64.1524
	8.02	-63.969
	8.03	-63.7864
	8.04	-63.6045
	8.05	-63.4233
	8.06	-63.2429
	8.07	-63.0632
	8.08	-62.8843
	8.09	-62.7061
	8.1	-62.5286
	8.11	-62.3518
	8.12	-62.1758
	8.13	-62.0005
	8.14	-61.8259
	8.15	-61.652
	8.16	-61.4788
	8.17	-61.3063
	8.18	-61.1346
	8.19	-60.9635
	8.2	-60.7932
	8.21	-60.6235
	8.22	-60.4546
	8.23	-60.2863
	8.24	-60.1187
	8.25	-59.9518
	8.26	-59.7856
	8.27	-59.6201
	8.28	-59.4552
	8.29	-59.291
	8.3	-59.1275
	8.31	-58.9647
	8.32	-58.8025
	8.33	-58.641
	8.34	-58.4802
	8.35	-58.32
	8.36	-58.1605
	8.37	-58.0016
	8.38	-57.8434
	8.39	-57.6858
	8.4	-57.5288
	8.41	-57.3725
	8.42	-57.2169
	8.43	-57.0619
	8.44	-56.9075
	8.45	-56.7537
	8.46	-56.6006
	8.47	-56.4481
	8.48	-56.2962
	8.49	-56.1449
	8.5	-55.9942
	8.51	-55.8442
	8.52	-55.6948
	8.53	-55.546
	8.54	-55.3977
	8.55	-55.2501
	8.56	-55.1031
	8.57	-54.9567
	8.58	-54.8109
	8.59	-54.6656
	8.6	-54.521
	8.61	-54.3769
	8.62	-54.2334
	8.63	-54.0906
	8.64	-53.9482
	8.65	-53.8065
	8.66	-53.6653
	8.67	-53.5247
	8.68	-53.3847
	8.69	-53.2452
	8.7	-53.1063
	8.71	-52.9679
	8.72	-52.8301
	8.73	-52.6929
	8.74	-52.5562
	8.75	-52.42
	8.76	-52.2844
	8.77	-52.1494
	8.78	-52.0149
	8.79	-51.8809
	8.8	-51.7474
	8.81	-51.6145
	8.82	-51.4821
	8.83	-51.3502
	8.84	-51.2189
	8.85	-51.0881
	8.86	-50.9578
	8.87	-50.828
	8.88	-50.6987
	8.89	-50.5699
	8.9	-50.4417
	8.91	-50.3139
	8.92	-50.1867
	8.93	-50.0599
	8.94	-49.9337
	8.95	-49.8079
	8.96	-49.6826
	8.97	-49.5579
	8.98	-49.4336
	8.99	-49.3097
	9	-49.1864
	9.01	-49.0636
	9.02	-48.9412
	9.03	-48.8193
	9.04	-48.6979
	9.05	-48.5769
	9.06	-48.4564
	9.07	-48.3363
	9.08	-48.2168
	9.09	-48.0977
	9.1	-47.979
	9.11	-47.8608
	9.12	-47.743
	9.13	-47.6257
	9.14	-47.5088
	9.15	-47.3924
	9.16	-47.2764
	9.17	-47.1609
	9.18	-47.0458
	9.19	-46.9311
	9.2	-46.8168
	9.21	-46.703
	9.22	-46.5896
	9.23	-46.4766
	9.24	-46.3641
	9.25	-46.252
	9.26	-46.1402
	9.27	-46.0289
	9.28	-45.918
	9.29	-45.8075
	9.3	-45.6975
	9.31	-45.5878
	9.32	-45.4785
	9.33	-45.3696
	9.34	-45.2611
	9.35	-45.153
	9.36	-45.0453
	9.37	-44.938
	9.38	-44.8311
	9.39	-44.7245
	9.4	-44.6184
	9.41	-44.5126
	9.42	-44.4072
	9.43	-44.3022
	9.44	-44.1975
	9.45	-44.0932
	9.46	-43.9893
	9.47	-43.8857
	9.48	-43.7825
	9.49	-43.6797
	9.5	-43.5772
	9.51	-43.4751
	9.52	-43.3734
	9.53	-43.272
	9.54	-43.1709
	9.55	-43.0702
	9.56	-42.9698
	9.57	-42.8698
	9.58	-42.7701
	9.59	-42.6708
	9.6	-42.5717
	9.61	-42.4731
	9.62	-42.3747
	9.63	-42.2767
	9.64	-42.179
	9.65	-42.0817
	9.66	-41.9846
	9.67	-41.8879
	9.68	-41.7915
	9.69	-41.6954
	9.7	-41.5997
	9.71	-41.5042
	9.72	-41.4091
	9.73	-41.3142
	9.74	-41.2197
	9.75	-41.1255
	9.76	-41.0316
	9.77	-40.938
	9.78	-40.8446
	9.79	-40.7516
	9.8	-40.6589
	9.81	-40.5665
	9.82	-40.4743
	9.83	-40.3825
	9.84	-40.2909
	9.85	-40.1996
	9.86	-40.1086
	9.87	-40.0179
	9.88	-39.9274
	9.89	-39.8373
	9.9	-39.7474
	9.91	-39.6578
	9.92	-39.5684
	9.93	-39.4794
	9.94	-39.3906
	9.95	-39.302
	9.96	-39.2137
	9.97	-39.1257
	9.98	-39.038
	9.99	-38.9505
	10	-38.8633
	10.01	-38.7763
	10.02	-38.6896
	10.03	-38.6031
	10.04	-38.5169
	10.05	-38.4309
	10.06	-38.3452
	10.07	-38.2597
	10.08	-38.1744
	10.09	-38.0894
	10.1	-38.0047
	10.11	-37.9202
	10.12	-37.8359
	10.13	-37.7518
	10.14	-37.668
	10.15	-37.5844
	10.16	-37.5011
	10.17	-37.418
	10.18	-37.3351
	10.19	-37.2524
	10.2	-37.17
	10.21	-37.0877
	10.22	-37.0057
	10.23	-36.924
	10.24	-36.8424
	10.25	-36.761
	10.26	-36.6799
	10.27	-36.599
	10.28	-36.5183
	10.29	-36.4378
	10.3	-36.3575
	10.31	-36.2774
	10.32	-36.1976
	10.33	-36.1179
	10.34	-36.0384
	10.35	-35.9592
	10.36	-35.8801
	10.37	-35.8013
	10.38	-35.7226
	10.39	-35.6442
	10.4	-35.5659
	10.41	-35.4878
	10.42	-35.41
	10.43	-35.3323
	10.44	-35.2548
	10.45	-35.1775
	10.46	-35.1004
	10.47	-35.0234
	10.48	-34.9467
	10.49	-34.8701
	10.5	-34.7938
	10.51	-34.7176
	10.52	-34.6416
	10.53	-34.5658
	10.54	-34.4901
	10.55	-34.4146
	10.56	-34.3394
	10.57	-34.2642
	10.58	-34.1893
	10.59	-34.1145
	10.6	-34.0399
	10.61	-33.9655
	10.62	-33.8913
	10.63	-33.8172
	10.64	-33.7433
	10.65	-33.6695
	10.66	-33.596
	10.67	-33.5226
	10.68	-33.4493
	10.69	-33.3762
	10.7	-33.3033
	10.71	-33.2306
	10.72	-33.158
	10.73	-33.0855
	10.74	-33.0133
	10.75	-32.9411
	10.76	-32.8692
	10.77	-32.7974
	10.78	-32.7257
	10.79	-32.6543
	10.8	-32.5829
	10.81	-32.5117
	10.82	-32.4407
	10.83	-32.3698
	10.84	-32.2991
	10.85	-32.2286
	10.86	-32.1581
	10.87	-32.0879
	10.88	-32.0177
	10.89	-31.9478
	10.9	-31.8779
	10.91	-31.8083
	10.92	-31.7387
	10.93	-31.6693
	10.94	-31.6001
	10.95	-31.531
	10.96	-31.462
	10.97	-31.3932
	10.98	-31.3246
	10.99	-31.256
	11	-31.1876
	11.01	-31.1194
	11.02	-31.0513
	11.03	-30.9833
	11.04	-30.9155
	11.05	-30.8478
	11.06	-30.7803
	11.07	-30.7128
	11.08	-30.6456
	11.09	-30.5784
	11.1	-30.5114
	11.11	-30.4446
	11.12	-30.3778
	11.13	-30.3112
	11.14	-30.2448
	11.15	-30.1784
	11.16	-30.1122
	11.17	-30.0462
	11.18	-29.9803
	11.19	-29.9145
	11.2	-29.8488
	11.21	-29.7833
	11.22	-29.7179
	11.23	-29.6526
	11.24	-29.5875
	11.25	-29.5225
	11.26	-29.4576
	11.27	-29.3929
	11.28	-29.3282
	11.29	-29.2638
	11.3	-29.1994
	11.31	-29.1352
	11.32	-29.0711
	11.33	-29.0071
	11.34	-28.9433
	11.35	-28.8796
	11.36	-28.816
	11.37	-28.7525
	11.38	-28.6892
	11.39	-28.626
	11.4	-28.5629
	11.41	-28.5
	11.42	-28.4372
	11.43	-28.3745
	11.44	-28.3119
	11.45	-28.2495
	11.46	-28.1872
	11.47	-28.125
	11.48	-28.0629
	11.49	-28.001
	11.5	-27.9392
	11.51	-27.8775
	11.52	-27.816
	11.53	-27.7546
	11.54	-27.6933
	11.55	-27.6321
	11.56	-27.5711
	11.57	-27.5101
	11.58	-27.4493
	11.59	-27.3887
	11.6	-27.3281
	11.61	-27.2677
	11.62	-27.2074
	11.63	-27.1473
	11.64	-27.0872
	11.65	-27.0273
	11.66	-26.9676
	11.67	-26.9079
	11.68	-26.8484
	11.69	-26.789
	11.7	-26.7297
	11.71	-26.6706
	11.72	-26.6115
	11.73	-26.5526
	11.74	-26.4939
	11.75	-26.4352
	11.76	-26.3767
	11.77	-26.3183
	11.78	-26.2601
	11.79	-26.2019
	11.8	-26.1439
	11.81	-26.0861
	11.82	-26.0283
	11.83	-25.9707
	11.84	-25.9132
	11.85	-25.8559
	11.86	-25.7986
	11.87	-25.7415
	11.88	-25.6846
	11.89	-25.6277
	11.9	-25.571
	11.91	-25.5144
	11.92	-25.4579
	11.93	-25.4016
	11.94	-25.3454
	11.95	-25.2894
	11.96	-25.2334
	11.97	-25.1776
	11.98	-25.122
	11.99	-25.0664
	12	-25.011
	12.01	-24.9557
	12.02	-24.9006
	12.03	-24.8456
	12.04	-24.7907
	12.05	-24.7359
	12.06	-24.6813
	12.07	-24.6268
	12.08	-24.5725
	12.09	-24.5183
	12.1	-24.4642
	12.11	-24.4102
	12.12	-24.3564
	12.13	-24.3027
	12.14	-24.2492
	12.15	-24.1958
	12.16	-24.1425
	12.17	-24.0894
	12.18	-24.0364
	12.19	-23.9835
	12.2	-23.9308
	12.21	-23.8782
	12.22	-23.8257
	12.23	-23.7734
	12.24	-23.7212
	12.25	-23.6692
	12.26	-23.6173
	12.27	-23.5655
	12.28	-23.5139
	12.29	-23.4624
	12.3	-23.4111
	12.31	-23.3599
	12.32	-23.3088
	12.33	-23.2579
	12.34	-23.2071
	12.35	-23.1564
	12.36	-23.1059
	12.37	-23.0556
	12.38	-23.0054
	12.39	-22.9553
	12.4	-22.9053
	12.41	-22.8555
	12.42	-22.8059
	12.43	-22.7564
	12.44	-22.707
	12.45	-22.6578
	12.46	-22.6087
	12.47	-22.5598
	12.48	-22.511
	12.49	-22.4624
	12.5	-22.4139

## Sheet: Fig. 4b
Figure 4b	Frequency (MHz) (Water)	Amplitude (mV) (Water)	Frequency (MHz) (Cell)	Amplitude (mV) (Cell)
	4	0	3.92	0
	4.00447	-0.00128358	3.92174	-0.00111194
	4.00894	-0.00163995	3.92349	-0.000666736
	4.01341	-0.00191566	3.92523	-0.000408908
	4.01789	-0.00317554	3.92698	-0.00092584
	4.02238	-0.00415695	3.92873	-7.50342e-05
	4.02687	-0.0053873	3.93048	-0.000579508
	4.03136	-0.00636167	3.93223	-7.71621e-05
	4.03586	-0.00657113	3.93397	-0.00102148
	4.04037	-0.00785284	3.93573	-0.000816368
	4.04488	-0.00818353	3.93748	-0.001066
	4.04939	-0.00852309	3.93923	-1.98593e-06
	4.05391	-0.00908852	3.94098	7.17475e-05
	4.05844	-0.01018	3.94273	0.000112625
	4.06297	-0.0112622	3.94449	-0.000228346
	4.06751	-0.0108373	3.94624	-0.00128718
	4.07205	-0.012228	3.948	-3.68401e-05
	4.07659	-0.0128208	3.94976	-0.000200263
	4.08114	-0.0131687	3.95151	-0.00168712
	4.0857	-0.0135017	3.95327	-0.000970123
	4.09026	-0.0130359	3.95503	-0.00154312
	4.09483	-0.0150052	3.95679	-0.000865427
	4.0994	-0.0156978	3.95855	-0.00228248
	4.10397	-0.0155841	3.96031	-0.00186284
	4.10856	-0.0153915	3.96207	-0.00123911
	4.11314	-0.0144242	3.96384	-0.00207661
	4.11773	-0.0152142	3.9656	-0.0013317
	4.12233	-0.0163557	3.96737	-0.00272561
	4.12693	-0.0159595	3.96913	-0.000819514
	4.13154	-0.0172745	3.9709	-0.00245779
	4.13615	-0.0176462	3.97266	-9.2006e-05
	4.14077	-0.0189384	3.97443	-0.000366659
	4.14539	-0.0183487	3.9762	-0.0011514
	4.15002	-0.0172691	3.97797	-0.00171177
	4.15465	-0.0168735	3.97974	-0.00108915
	4.15929	-0.0188828	3.98151	-0.00141222
	4.16393	-0.0171462	3.98328	-0.000971325
	4.16858	-0.0197919	3.98505	-0.00162653
	4.17324	-0.0200706	3.98683	-0.000952327
	4.17789	-0.0197632	3.9886	-0.000389568
	4.18256	-0.0179085	3.99038	0.00134034
	4.18723	-0.0175313	3.99215	0.0029849
	4.1919	-0.017858	3.99393	0.00337033
	4.19658	-0.0178407	3.99571	0.00258203
	4.20127	-0.0155543	3.99748	0.00268674
	4.20596	-0.0149406	3.99926	0.00431087
	4.21065	-0.014493	4.00104	0.00369594
	4.21535	-0.0144446	4.00282	0.00338184
	4.22006	-0.0136099	4.0046	0.004185
	4.22477	-0.0143202	4.00638	0.00383691
	4.22949	-0.0118874	4.00817	0.00162442
	4.23421	-0.0107394	4.00995	0.00254182
	4.23893	-0.00929856	4.01174	0.00319833
	4.24367	-0.00597418	4.01352	0.00352772
	4.2484	-0.00303832	4.01531	0.00336216
	4.25315	-0.000633854	4.01709	0.00419561
	4.25789	-0.000731377	4.01888	0.0043887
	4.26265	0.000428075	4.02067	0.00439977
	4.26741	0.00327358	4.02246	0.00433949
	4.27217	0.00422806	4.02425	0.00436505
	4.27694	0.00857215	4.02604	0.00366457
	4.28171	0.014356	4.02783	0.00438367
	4.28649	0.0232727	4.02962	0.00441779
	4.29128	0.0261087	4.03142	0.00556535
	4.29607	0.027627	4.03321	0.00522503
	4.30086	0.0380389	4.035	0.00586287
	4.30567	0.0446523	4.0368	0.00571204
	4.31047	0.0462502	4.0386	0.00432486
	4.31528	0.0515599	4.04039	0.00552644
	4.3201	0.0590598	4.04219	0.00588138
	4.32492	0.0737695	4.04399	0.00605922
	4.32975	0.0913022	4.04579	0.00576948
	4.33459	0.107139	4.04759	0.00628424
	4.33942	0.118399	4.04939	0.00650871
	4.34427	0.126492	4.05119	0.00635259
	4.34912	0.139052	4.053	0.00687987
	4.35397	0.162069	4.0548	0.00683049
	4.35883	0.191299	4.0566	0.00739964
	4.3637	0.21129	4.05841	0.0073054
	4.36857	0.235867	4.06022	0.006743
	4.37345	0.271121	4.06202	0.00780282
	4.37833	0.303357	4.06383	0.00848817
	4.38322	0.351901	4.06564	0.00961328
	4.38811	0.403625	4.06745	0.00850543
	4.39301	0.444837	4.06926	0.0085951
	4.39791	0.508805	4.07107	0.00986603
	4.40282	0.562725	4.07288	0.00973305
	4.40774	0.634327	4.07469	0.0107487
	4.41266	0.654922	4.07651	0.00966
	4.41759	0.841247	4.07832	0.0113292
	4.42252	0.926739	4.08013	0.0104461
	4.42745	1.07581	4.08195	0.0106768
	4.4324	1.07301	4.08377	0.011926
	4.43734	1.21429	4.08558	0.0122423
	4.4423	1.35352	4.0874	0.0113272
	4.44726	1.35466	4.08922	0.0132168
	4.45222	1.42555	4.09104	0.0134629
	4.45719	1.32214	4.09286	0.0120726
	4.46217	1.31036	4.09468	0.0142758
	4.46715	1.31799	4.09651	0.0153911
	4.47214	1.22703	4.09833	0.0147028
	4.47713	1.0643	4.10015	0.0143235
	4.48213	0.952099	4.10198	0.016913
	4.48713	0.873477	4.1038	0.0160471
	4.49214	0.819219	4.10563	0.0179112
	4.49715	0.712063	4.10746	0.0177617
	4.50217	0.656311	4.10928	0.0184689
	4.5072	0.589474	4.11111	0.0192817
	4.51223	0.530315	4.11294	0.0189449
	4.51727	0.493381	4.11477	0.0180959
	4.52231	0.451697	4.1166	0.0185258
	4.52736	0.408287	4.11844	0.0196183
	4.53241	0.365707	4.12027	0.0187973
	4.53747	0.32713	4.1221	0.0200642
	4.54254	0.308261	4.12394	0.0210928
	4.54761	0.286863	4.12577	0.0208811
	4.55269	0.253239	4.12761	0.0206687
	4.55777	0.230434	4.12945	0.0197454
	4.56286	0.223192	4.13128	0.0208919
	4.56795	0.205734	4.13312	0.0212518
	4.57305	0.184418	4.13496	0.0222805
	4.57816	0.171421	4.1368	0.0217905
	4.58327	0.158454	4.13864	0.0221365
	4.58838	0.144326	4.14048	0.0209115
	4.59351	0.133684	4.14233	0.0218039
	4.59863	0.12522	4.14417	0.0215571
	4.60377	0.115424	4.14601	0.0224574
	4.60891	0.107068	4.14786	0.0227783
	4.61405	0.101874	4.14971	0.0239626
	4.6192	0.0962638	4.15155	0.0239166
	4.62436	0.0934317	4.1534	0.0242242
	4.62952	0.0830661	4.15525	0.0255748
	4.63469	0.0755685	4.1571	0.0258856
	4.63986	0.0677088	4.15895	0.0268916
	4.64504	0.0645058	4.1608	0.0271657
	4.65023	0.0634256	4.16265	0.027281
	4.65542	0.0575193	4.1645	0.0280033
	4.66062	0.0541987	4.16636	0.0280198
	4.66582	0.0513729	4.16821	0.028349
	4.67103	0.0446935	4.17007	0.0294676
	4.67624	0.0407828	4.17192	0.0299591
	4.68146	0.0401411	4.17378	0.0312328
	4.68669	0.0350102	4.17564	0.0328782
	4.69192	0.0328833	4.1775	0.0333557
	4.69716	0.0272819	4.17935	0.0365858
	4.7024	0.0262272	4.18121	0.0358782
	4.70765	0.0240984	4.18308	0.0383764
	4.71291	0.0262384	4.18494	0.0380531
	4.71817	0.0188786	4.1868	0.0403788
	4.72344	0.0156103	4.18866	0.0411397
	4.72871	0.0147029	4.19053	0.0407796
	4.73399	0.0114857	4.19239	0.0413994
	4.73927	0.010081	4.19426	0.0419595
	4.74456	0.0105891	4.19613	0.0427664
	4.74986	0.00900662	4.19799	0.0429486
	4.75516	0.00779695	4.19986	0.0435209
	4.76047	0.00638695	4.20173	0.0452676
	4.76578	0.00569545	4.2036	0.0451345
	4.7711	0.00395485	4.20547	0.0467728
	4.77643	0.00428338	4.20734	0.0468357
	4.78176	0.00205972	4.20922	0.0486399
	4.7871	0.000964844	4.21109	0.0496723
	4.79244	0.000752481	4.21296	0.049962
	4.79779	-0.000282854	4.21484	0.0512406
	4.80315	-0.000686508	4.21671	0.0495368
	4.80851	-0.00260174	4.21859	0.0515988
	4.81388	-0.00391222	4.22047	0.0518723
	4.81925	-0.0038942	4.22235	0.0525511
	4.82463	-0.00647401	4.22423	0.0539038
	4.83002	-0.00538218	4.22611	0.0552483
	4.83541	-0.00739884	4.22799	0.0568444
	4.84081	-0.00724189	4.22987	0.0639661
	4.84621	-0.00776995	4.23175	0.0641455
	4.85162	-0.00760108	4.23364	0.0674453
	4.85704	-0.00853391	4.23552	0.0668405
	4.86246	-0.00986303	4.23741	0.0702552
	4.86789	-0.00929719	4.23929	0.0721618
	4.87332	-0.00880203	4.24118	0.0731734
	4.87877	-0.00803501	4.24307	0.0739186
	4.88421	-0.00856937	4.24496	0.0773288
	4.88966	-0.00947877	4.24684	0.0787051
	4.89512	-0.00729676	4.24873	0.0809751
	4.90059	-0.00777258	4.25063	0.0830223
	4.90606	-0.007489	4.25252	0.0841624
	4.91153	-0.00607918	4.25441	0.0859626
	4.91702	-0.00564144	4.2563	0.0882893
	4.92251	-0.00496974	4.2582	0.0892378
	4.928	-0.00437898	4.26009	0.0909757
	4.9335	-0.0029526	4.26199	0.0930395
	4.93901	-0.00383957	4.26389	0.0962503
	4.94452	-0.00266695	4.26579	0.0977453
	4.95004	-0.00229891	4.26768	0.101418
	4.95557	-0.00226409	4.26958	0.102717
	4.9611	-0.00155005	4.27148	0.1052
	4.96664	-1.40347e-05	4.27339	0.107636
	4.97218	0.000607714	4.27529	0.110003
	4.97774	0.000177791	4.27719	0.112729
	4.98329	0.000993666	4.27909	0.11346
	4.98886	0.000885799	4.281	0.116673
	4.99442	0.000245023	4.2829	0.118839
	5	0	4.28481	0.122127
			4.28672	0.125906
			4.28863	0.128428
			4.29054	0.130972
			4.29245	0.13226
			4.29436	0.136484
			4.29627	0.13799
			4.29818	0.14209
			4.30009	0.143298
			4.30201	0.14696
			4.30392	0.149606
			4.30584	0.153108
			4.30775	0.15543
			4.30967	0.161465
			4.31159	0.165118
			4.31351	0.170447
			4.31543	0.1716
			4.31735	0.175286
			4.31927	0.17898
			4.3212	0.184023
			4.32312	0.186645
			4.32504	0.192079
			4.32697	0.199858
			4.32889	0.20764
			4.33082	0.215032
			4.33275	0.222078
			4.33468	0.229422
			4.33661	0.23738
			4.33854	0.244007
			4.34047	0.250737
			4.3424	0.257087
			4.34433	0.263186
			4.34627	0.268988
			4.3482	0.275307
			4.35014	0.281895
			4.35207	0.29059
			4.35401	0.297786
			4.35595	0.309603
			4.35789	0.316563
			4.35983	0.324491
			4.36177	0.330391
			4.36371	0.339921
			4.36565	0.348361
			4.3676	0.359322
			4.36954	0.368114
			4.37149	0.380557
			4.37343	0.394068
			4.37538	0.404268
			4.37733	0.41794
			4.37928	0.43027
			4.38123	0.443432
			4.38318	0.45841
			4.38513	0.472113
			4.38708	0.485673
			4.38903	0.498103
			4.39099	0.515881
			4.39294	0.537705
			4.3949	0.560775
			4.39685	0.582996
			4.39881	0.603809
			4.40077	0.624939
			4.40273	0.649976
			4.40469	0.679226
			4.40665	0.705799
			4.40861	0.735963
			4.41057	0.770045
			4.41254	0.798797
			4.4145	0.826372
			4.41647	0.856408
			4.41843	0.887388
			4.4204	0.913526
			4.42237	0.955195
			4.42434	0.994081
			4.42631	1.03742
			4.42828	1.09053
			4.43025	1.13154
			4.43222	1.16605
			4.43419	1.19634
			4.43617	1.22459
			4.43814	1.25621
			4.44012	1.29097
			4.44209	1.32482
			4.44407	1.36282
			4.44605	1.39917
			4.44803	1.43215
			4.45001	1.4588
			4.45199	1.4868
			4.45397	1.50737
			4.45596	1.51199
			4.45794	1.5094
			4.45992	1.50175
			4.46191	1.48625
			4.4639	1.46994
			4.46588	1.44152
			4.46787	1.41103
			4.46986	1.37803
			4.47185	1.33836
			4.47384	1.29017
			4.47583	1.23601
			4.47783	1.17944
			4.47982	1.12563
			4.48182	1.07631
			4.48381	1.03609
			4.48581	1.00103
			4.4878	0.963351
			4.4898	0.922541
			4.4918	0.877293
			4.4938	0.834218
			4.4958	0.790634
			4.4978	0.746727
			4.49981	0.70691
			4.50181	0.668451
			4.50381	0.630137
			4.50582	0.593388
			4.50782	0.553422
			4.50983	0.516554
			4.51184	0.483214
			4.51385	0.449869
			4.51586	0.420763
			4.51787	0.398453
			4.51988	0.377553
			4.52189	0.360885
			4.52391	0.343913
			4.52592	0.329261
			4.52793	0.316536
			4.52995	0.302574
			4.53197	0.29053
			4.53399	0.275278
			4.536	0.259973
			4.53802	0.242333
			4.54004	0.229581
			4.54207	0.21813
			4.54409	0.205037
			4.54611	0.193997
			4.54814	0.182122
			4.55016	0.170525
			4.55219	0.161274
			4.55421	0.150069
			4.55624	0.141596
			4.55827	0.133217
			4.5603	0.128696
			4.56233	0.121582
			4.56436	0.114358
			4.56639	0.106969
			4.56843	0.102321
			4.57046	0.0971937
			4.5725	0.0925652
			4.57453	0.0846873
			4.57657	0.0805576
			4.57861	0.0722338
			4.58064	0.0673118
			4.58268	0.0614276
			4.58472	0.0565568
			4.58677	0.0523955
			4.58881	0.0484338
			4.59085	0.0436119
			4.5929	0.0376911
			4.59494	0.0332547
			4.59699	0.0319707
			4.59903	0.0299698
			4.60108	0.0263932
			4.60313	0.0249157
			4.60518	0.0237685
			4.60723	0.0218593
			4.60928	0.0230472
			4.61133	0.0202925
			4.61339	0.0184127
			4.61544	0.01715
			4.6175	0.016684
			4.61955	0.0156242
			4.62161	0.0139848
			4.62367	0.0106398
			4.62573	0.00870335
			4.62779	0.00588225
			4.62985	0.00417531
			4.63191	0.0012722
			4.63397	0.000455667
			4.63603	-0.00135883
			4.6381	-0.00198914
			4.64016	-0.00475897
			4.64223	-0.00411034
			4.6443	-0.00714526
			4.64636	0.000138163
			4.64843	-0.0027063
			4.6505	-0.00267948
			4.65257	-0.00605451
			4.65465	-0.0039791
			4.65672	-0.00616557
			4.65879	-0.00939529
			4.66087	-0.00910145
			4.66294	-0.00896634
			4.66502	-0.0105643
			4.6671	-0.00982498
			4.66917	-0.0115584
			4.67125	-0.0115532
			4.67333	-0.0108642
			4.67541	-0.0125848
			4.6775	-0.0143622
			4.67958	-0.0145608
			4.68166	-0.014832
			4.68375	-0.0160721
			4.68583	-0.0172518
			4.68792	-0.017689
			4.69001	-0.0180447
			4.6921	-0.0192019
			4.69418	-0.0204946
			4.69627	-0.018547
			4.69837	-0.0205011
			4.70046	-0.0191693
			4.70255	-0.0206191
			4.70465	-0.0186953
			4.70674	-0.0195469
			4.70884	-0.0213284
			4.71093	-0.0217518
			4.71303	-0.0199416
			4.71513	-0.0202437
			4.71723	-0.0204876
			4.71933	-0.0197009
			4.72143	-0.0216875
			4.72353	-0.0210137
			4.72564	-0.0209014
			4.72774	-0.0219339
			4.72985	-0.023516
			4.73195	-0.0246497
			4.73406	-0.0239098
			4.73617	-0.0239683
			4.73828	-0.022906
			4.74039	-0.0230099
			4.7425	-0.0230872
			4.74461	-0.0232099
			4.74672	-0.0218711
			4.74884	-0.0231699
			4.75095	-0.0227532
			4.75307	-0.0241136
			4.75519	-0.0230164
			4.7573	-0.0235971
			4.75942	-0.0217764
			4.76154	-0.0224961
			4.76366	-0.0212194
			4.76578	-0.0218888
			4.76791	-0.0217115
			4.77003	-0.0219982
			4.77215	-0.0226377
			4.77428	-0.022828
			4.7764	-0.0207218
			4.77853	-0.0218098
			4.78066	-0.0202766
			4.78279	-0.019585
			4.78492	-0.0198333
			4.78705	-0.0198143
			4.78918	-0.0188822
			4.79131	-0.0191219
			4.79345	-0.0186434
			4.79558	-0.0195145
			4.79772	-0.0194781
			4.79985	-0.0193177
			4.80199	-0.0184315
			4.80413	-0.0184534
			4.80627	-0.018478
			4.80841	-0.0190025
			4.81055	-0.0178678
			4.81269	-0.0191059
			4.81484	-0.0183702
			4.81698	-0.0193683
			4.81913	-0.0185327
			4.82127	-0.0170262
			4.82342	-0.0165545
			4.82557	-0.017531
			4.82772	-0.0166152
			4.82987	-0.0167252
			4.83202	-0.0179956
			4.83417	-0.018292
			4.83632	-0.0168056
			4.83848	-0.0155098
			4.84063	-0.0169155
			4.84279	-0.017059
			4.84494	-0.0147091
			4.8471	-0.0149742
			4.84926	-0.0173617
			4.85142	-0.0147252
			4.85358	-0.0141895
			4.85574	-0.0134138
			4.85791	-0.0154912
			4.86007	-0.0139913
			4.86223	-0.0152894
			4.8644	-0.0147201
			4.86657	-0.00381884
			4.86873	-0.00298753
			4.8709	-0.0029451
			4.87307	-0.00408736
			4.87524	-0.00341765
			4.87741	-0.0029617
			4.87958	-0.00154094
			4.88176	-0.0021047
			4.88393	-0.00119865
			4.88611	0.00105751
			4.88828	-0.000151416
			4.89046	-0.000459632
			4.89264	0.000223379
			4.89482	0.00211537
			4.897	0

## Sheet: Fig. 4c
Figure 4c	Frequency (MHz) (Water)	Phase (degree) (Water)	Frequency (MHz) (Cell)	Phase (degree) (Cell)
	4	-56.9185	3.92	-42.8979
	4.00447	-57.1416	3.92174	-42.9362
	4.00894	-57.4153	3.92349	-43.0312
	4.01341	-57.5194	3.92523	-43.1464
	4.01789	-57.6352	3.92698	-43.2806
	4.02238	-57.7821	3.92873	-43.3661
	4.02687	-57.9535	3.93048	-43.5368
	4.03136	-58.002	3.93223	-43.485
	4.03586	-58.0099	3.93397	-43.6218
	4.04037	-58.0223	3.93573	-43.6413
	4.04488	-58.3056	3.93748	-43.6918
	4.04939	-58.4073	3.93923	-43.7122
	4.05391	-58.6024	3.94098	-43.7083
	4.05844	-58.629	3.94273	-43.8303
	4.06297	-58.7085	3.94449	-43.8363
	4.06751	-58.8834	3.94624	-43.8904
	4.07205	-59.0716	3.948	-43.898
	4.07659	-59.1892	3.94976	-43.9465
	4.08114	-59.3022	3.95151	-44.0046
	4.0857	-59.4456	3.95327	-44.0372
	4.09026	-59.5043	3.95503	-44.1013
	4.09483	-59.7355	3.95679	-44.1147
	4.0994	-59.8248	3.95855	-44.2075
	4.10397	-59.8849	3.96031	-44.1591
	4.10856	-60.0005	3.96207	-44.2553
	4.11314	-60.0727	3.96384	-44.291
	4.11773	-60.2283	3.9656	-44.3235
	4.12233	-60.1966	3.96737	-44.356
	4.12693	-60.3747	3.96913	-44.3756
	4.13154	-60.4654	3.9709	-44.454
	4.13615	-60.583	3.97266	-44.406
	4.14077	-60.5128	3.97443	-44.4818
	4.14539	-60.6138	3.9762	-44.5384
	4.15002	-60.5984	3.97797	-44.592
	4.15465	-60.6987	3.97974	-44.5791
	4.15929	-60.7713	3.98151	-44.6126
	4.16393	-60.7849	3.98328	-44.568
	4.16858	-60.8661	3.98505	-44.5756
	4.17324	-60.7256	3.98683	-44.603
	4.17789	-60.6644	3.9886	-44.6028
	4.18256	-60.6633	3.99038	-44.7615
	4.18723	-60.6866	3.99215	-44.7077
	4.1919	-60.672	3.99393	-44.8119
	4.19658	-60.6055	3.99571	-44.8197
	4.20127	-60.5019	3.99748	-44.8466
	4.20596	-60.5265	3.99926	-44.94
	4.21065	-60.6427	4.00104	-44.9568
	4.21535	-60.4388	4.00282	-44.9815
	4.22006	-60.3669	4.0046	-45.0715
	4.22477	-60.2699	4.00638	-45.123
	4.22949	-60.3185	4.00817	-45.1582
	4.23421	-60.2501	4.00995	-45.1503
	4.23893	-60.1016	4.01174	-45.2344
	4.24367	-59.9111	4.01352	-45.2662
	4.2484	-59.8005	4.01531	-45.2868
	4.25315	-59.9072	4.01709	-45.3352
	4.25789	-59.7128	4.01888	-45.3206
	4.26265	-59.5234	4.02067	-45.3493
	4.26741	-59.3844	4.02246	-45.4644
	4.27217	-59.0872	4.02425	-45.4814
	4.27694	-58.7393	4.02604	-45.5389
	4.28171	-58.3323	4.02783	-45.4862
	4.28649	-58.1054	4.02962	-45.5028
	4.29128	-58.267	4.03142	-45.5141
	4.29607	-57.8082	4.03321	-45.521
	4.30086	-57.6514	4.035	-45.5758
	4.30567	-57.6541	4.0368	-45.7547
	4.31047	-57.3908	4.0386	-45.8355
	4.31528	-56.8514	4.04039	-45.8235
	4.3201	-56.2724	4.04219	-45.7941
	4.32492	-55.5117	4.04399	-45.7724
	4.32975	-55.1702	4.04579	-45.8769
	4.33459	-55.2271	4.04759	-45.9171
	4.33942	-55.1923	4.04939	-45.9374
	4.34427	-54.865	4.05119	-45.9351
	4.34912	-54.1124	4.053	-45.9848
	4.35397	-53.4915	4.0548	-45.95
	4.35883	-53.0385	4.0566	-46.0249
	4.3637	-53.2332	4.05841	-46.1378
	4.36857	-52.3196	4.06022	-46.2845
	4.37345	-51.5721	4.06202	-46.2424
	4.37833	-51.8185	4.06383	-46.3246
	4.38322	-52.2494	4.06564	-46.371
	4.38811	-51.717	4.06745	-46.4214
	4.39301	-51.6357	4.06926	-46.4383
	4.39791	-52.252	4.07107	-46.4867
	4.40282	-53.0024	4.07288	-46.5582
	4.40774	-53.4374	4.07469	-46.5539
	4.41266	-53.5476	4.07651	-46.6305
	4.41759	-53.3185	4.07832	-46.5701
	4.42252	-57.7162	4.08013	-46.5873
	4.42745	-60.5783	4.08195	-46.6723
	4.4324	-62.795	4.08377	-46.7063
	4.43734	-64.0746	4.08558	-46.7532
	4.4423	-71.2177	4.0874	-46.8415
	4.44726	-74.1454	4.08922	-46.8032
	4.45222	-80.8856	4.09104	-46.8784
	4.45719	-84.6245	4.09286	-46.9239
	4.46217	-88.7772	4.09468	-46.9501
	4.46715	-91.9064	4.09651	-46.9726
	4.47214	-97.9261	4.09833	-47.0082
	4.47713	-100.998	4.10015	-47.0276
	4.48213	-102.702	4.10198	-47.1015
	4.48713	-103.399	4.1038	-47.1376
	4.49214	-105.785	4.10563	-47.1623
	4.49715	-106.636	4.10746	-47.1635
	4.50217	-106.923	4.10928	-47.1963
	4.5072	-108.204	4.11111	-47.2129
	4.51223	-107.951	4.11294	-47.2116
	4.51727	-108.129	4.11477	-47.244
	4.52231	-108.596	4.1166	-47.2335
	4.52736	-108.818	4.11844	-47.2546
	4.53241	-108.938	4.12027	-47.3423
	4.53747	-108.582	4.1221	-47.3039
	4.54254	-108.247	4.12394	-47.3452
	4.54761	-108.29	4.12577	-47.2762
	4.55269	-108.114	4.12761	-47.3407
	4.55777	-107.638	4.12945	-47.4422
	4.56286	-107.336	4.13128	-47.3853
	4.56795	-107.443	4.13312	-47.4213
	4.57305	-107.308	4.13496	-47.3898
	4.57816	-106.857	4.1368	-47.4178
	4.58327	-106.888	4.13864	-47.3675
	4.58838	-106.582	4.14048	-47.3866
	4.59351	-106.393	4.14233	-47.3973
	4.59863	-106.017	4.14417	-47.383
	4.60377	-105.965	4.14601	-47.4282
	4.60891	-105.581	4.14786	-47.4115
	4.61405	-105.62	4.14971	-47.4179
	4.6192	-105.319	4.15155	-47.4873
	4.62436	-105.451	4.1534	-47.4402
	4.62952	-105.543	4.15525	-47.4962
	4.63469	-105.352	4.1571	-47.5024
	4.63986	-105.144	4.15895	-47.5456
	4.64504	-104.825	4.1608	-47.5571
	4.65023	-104.894	4.16265	-47.6095
	4.65542	-104.814	4.1645	-47.5843
	4.66062	-104.791	4.16636	-47.6427
	4.66582	-104.851	4.16821	-47.6457
	4.67103	-104.794	4.17007	-47.6297
	4.67624	-104.645	4.17192	-47.6204
	4.68146	-104.592	4.17378	-47.6131
	4.68669	-104.614	4.17564	-47.5739
	4.69192	-104.564	4.1775	-47.6357
	4.69716	-104.541	4.17935	-47.6507
	4.7024	-104.514	4.18121	-47.665
	4.70765	-104.398	4.18308	-47.6256
	4.71291	-104.664	4.18494	-47.678
	4.71817	-104.576	4.1868	-47.6663
	4.72344	-104.513	4.18866	-47.6782
	4.72871	-104.463	4.19053	-47.7587
	4.73399	-104.453	4.19239	-47.7258
	4.73927	-104.483	4.19426	-47.788
	4.74456	-104.466	4.19613	-47.7907
	4.74986	-104.618	4.19799	-47.7869
	4.75516	-104.624	4.19986	-47.7499
	4.76047	-104.69	4.20173	-47.8193
	4.76578	-104.753	4.2036	-47.8423
	4.7711	-104.776	4.20547	-47.886
	4.77643	-104.82	4.20734	-47.8449
	4.78176	-104.842	4.20922	-47.9703
	4.7871	-104.898	4.21109	-47.9475
	4.79244	-105.004	4.21296	-47.9969
	4.79779	-105.028	4.21484	-48.0595
	4.80315	-105.096	4.21671	-48.0186
	4.80851	-105.161	4.21859	-48.0043
	4.81388	-105.177	4.22047	-48.0146
	4.81925	-105.243	4.22235	-48.0254
	4.82463	-105.339	4.22423	-47.95
	4.83002	-105.36	4.22611	-47.9363
	4.83541	-105.441	4.22799	-47.9031
	4.84081	-105.54	4.22987	-47.9394
	4.84621	-105.647	4.23175	-47.9518
	4.85162	-105.701	4.23364	-47.9798
	4.85704	-105.798	4.23552	-47.9897
	4.86246	-105.869	4.23741	-47.9885
	4.86789	-105.937	4.23929	-47.938
	4.87332	-106.073	4.24118	-47.9452
	4.87877	-106.182	4.24307	-47.8854
	4.88421	-106.254	4.24496	-47.831
	4.88966	-106.33	4.24684	-47.7781
	4.89512	-106.45	4.24873	-47.7167
	4.90059	-106.596	4.25063	-47.6875
	4.90606	-106.766	4.25252	-47.6307
	4.91153	-106.89	4.25441	-47.6927
	4.91702	-107.02	4.2563	-47.7926
	4.92251	-107.118	4.2582	-47.7297
	4.928	-107.266	4.26009	-47.7118
	4.9335	-107.425	4.26199	-47.6991
	4.93901	-107.575	4.26389	-47.731
	4.94452	-107.745	4.26579	-47.7355
	4.95004	-107.867	4.26768	-47.6882
	4.95557	-108.01	4.26958	-47.7184
	4.9611	-108.139	4.27148	-47.6709
	4.96664	-108.294	4.27339	-47.6755
	4.97218	-108.428	4.27529	-47.6262
	4.97774	-108.586	4.27719	-47.5906
	4.98329	-108.716	4.27909	-47.557
	4.98886	-108.824	4.281	-47.4911
	4.99442	-108.94	4.2829	-47.4618
	5	-109.028	4.28481	-47.4411
			4.28672	-47.4223
			4.28863	-47.4912
			4.29054	-47.4629
			4.29245	-47.4083
			4.29436	-47.4309
			4.29627	-47.4321
			4.29818	-47.3278
			4.30009	-47.2828
			4.30201	-47.2282
			4.30392	-47.1698
			4.30584	-47.149
			4.30775	-47.1233
			4.30967	-47.0555
			4.31159	-47.0377
			4.31351	-46.9505
			4.31543	-46.8976
			4.31735	-46.9294
			4.31927	-46.8399
			4.3212	-46.7138
			4.32312	-46.6963
			4.32504	-46.587
			4.32697	-46.5385
			4.32889	-46.4417
			4.33082	-46.3502
			4.33275	-46.3288
			4.33468	-46.2944
			4.33661	-46.1987
			4.33854	-46.2966
			4.34047	-46.2465
			4.3424	-46.3125
			4.34433	-46.2859
			4.34627	-46.269
			4.3482	-46.2575
			4.35014	-46.1874
			4.35207	-46.1284
			4.35401	-46.1341
			4.35595	-46.118
			4.35789	-46.0901
			4.35983	-46.1007
			4.36177	-46.0772
			4.36371	-46.0129
			4.36565	-45.9757
			4.3676	-45.904
			4.36954	-45.8328
			4.37149	-45.7635
			4.37343	-45.7056
			4.37538	-45.5955
			4.37733	-45.6608
			4.37928	-45.6825
			4.38123	-45.564
			4.38318	-45.6006
			4.38513	-45.5842
			4.38708	-45.6374
			4.38903	-45.5241
			4.39099	-45.4613
			4.39294	-45.3662
			4.3949	-45.4767
			4.39685	-45.5176
			4.39881	-45.6218
			4.40077	-45.6397
			4.40273	-45.7251
			4.40469	-45.7614
			4.40665	-45.923
			4.40861	-46.0949
			4.41057	-46.3775
			4.41254	-46.7388
			4.4145	-47.0618
			4.41647	-47.3733
			4.41843	-47.7304
			4.4204	-48.0215
			4.42237	-48.3738
			4.42434	-48.7916
			4.42631	-49.2693
			4.42828	-49.93
			4.43025	-50.9187
			4.43222	-51.8736
			4.43419	-52.7834
			4.43617	-53.6251
			4.43814	-54.4764
			4.44012	-55.4061
			4.44209	-56.3721
			4.44407	-57.3251
			4.44605	-58.5442
			4.44803	-59.8854
			4.45001	-61.2637
			4.45199	-62.7013
			4.45397	-64.3808
			4.45596	-66.0441
			4.45794	-67.6439
			4.45992	-69.2669
			4.46191	-70.8433
			4.4639	-72.4182
			4.46588	-73.888
			4.46787	-75.3152
			4.46986	-76.6448
			4.47185	-78.0751
			4.47384	-79.3891
			4.47583	-80.5481
			4.47783	-81.5204
			4.47982	-82.2071
			4.48182	-82.7923
			4.48381	-83.3041
			4.48581	-83.883
			4.4878	-84.5974
			4.4898	-85.2257
			4.4918	-85.789
			4.4938	-86.3171
			4.4958	-86.6893
			4.4978	-87.0463
			4.49981	-87.3386
			4.50181	-87.573
			4.50381	-87.7112
			4.50582	-87.9101
			4.50782	-88.0238
			4.50983	-87.9581
			4.51184	-87.8952
			4.51385	-87.6768
			4.51586	-87.3999
			4.51787	-87.0699
			4.51988	-86.7609
			4.52189	-86.4365
			4.52391	-86.1994
			4.52592	-86.0113
			4.52793	-85.7947
			4.52995	-85.645
			4.53197	-85.5267
			4.53399	-85.5117
			4.536	-85.3923
			4.53802	-85.2056
			4.54004	-85.059
			4.54207	-84.8996
			4.54409	-84.7332
			4.54611	-84.598
			4.54814	-84.3911
			4.55016	-84.2155
			4.55219	-84.0113
			4.55421	-83.7289
			4.55624	-83.5971
			4.55827	-83.3074
			4.5603	-83.1436
			4.56233	-82.9469
			4.56436	-82.7605
			4.56639	-82.6112
			4.56843	-82.5477
			4.57046	-82.393
			4.5725	-82.2389
			4.57453	-82.0864
			4.57657	-81.9561
			4.57861	-81.7484
			4.58064	-81.6266
			4.58268	-81.4776
			4.58472	-81.282
			4.58677	-81.1051
			4.58881	-80.9045
			4.59085	-80.7603
			4.5929	-80.5878
			4.59494	-80.4479
			4.59699	-80.2608
			4.59903	-80.1842
			4.60108	-79.973
			4.60313	-79.8402
			4.60518	-79.6862
			4.60723	-79.5552
			4.60928	-79.5547
			4.61133	-79.4276
			4.61339	-79.3118
			4.61544	-79.2411
			4.6175	-79.0803
			4.61955	-79.1366
			4.62161	-78.9813
			4.62367	-78.8629
			4.62573	-78.7754
			4.62779	-78.7488
			4.62985	-78.713
			4.63191	-78.6492
			4.63397	-78.5407
			4.63603	-78.4571
			4.6381	-78.4104
			4.64016	-78.4145
			4.64223	-78.3175
			4.6443	-78.2679
			4.64636	-78.1428
			4.64843	-78.0602
			4.6505	-77.9925
			4.65257	-77.9306
			4.65465	-77.8798
			4.65672	-77.8559
			4.65879	-77.7765
			4.66087	-77.7554
			4.66294	-77.621
			4.66502	-77.6279
			4.6671	-77.5993
			4.66917	-77.5222
			4.67125	-77.5437
			4.67333	-77.4467
			4.67541	-77.3991
			4.6775	-77.4077
			4.67958	-77.3152
			4.68166	-77.2662
			4.68375	-77.273
			4.68583	-77.1911
			4.68792	-77.0629
			4.69001	-77.0642
			4.6921	-77.0405
			4.69418	-76.9971
			4.69627	-76.8826
			4.69837	-76.8703
			4.70046	-76.8805
			4.70255	-76.8314
			4.70465	-76.8757
			4.70674	-76.8304
			4.70884	-76.8595
			4.71093	-76.8544
			4.71303	-76.8402
			4.71513	-76.8104
			4.71723	-76.8334
			4.71933	-76.8638
			4.72143	-76.7768
			4.72353	-76.8123
			4.72564	-76.8901
			4.72774	-76.8547
			4.72985	-76.7746
			4.73195	-76.8109
			4.73406	-76.8036
			4.73617	-76.7442
			4.73828	-76.8314
			4.74039	-76.8014
			4.7425	-76.7839
			4.74461	-76.8173
			4.74672	-76.9022
			4.74884	-76.8717
			4.75095	-76.8628
			4.75307	-76.8042
			4.75519	-76.8294
			4.7573	-76.9317
			4.75942	-76.8881
			4.76154	-76.9314
			4.76366	-76.9041
			4.76578	-76.9031
			4.76791	-76.8899
			4.77003	-76.9566
			4.77215	-76.9034
			4.77428	-76.969
			4.7764	-76.9121
			4.77853	-76.9018
			4.78066	-76.8936
			4.78279	-76.918
			4.78492	-76.8887
			4.78705	-76.9039
			4.78918	-76.9523
			4.79131	-76.9343
			4.79345	-76.9761
			4.79558	-76.9578
			4.79772	-76.9401
			4.79985	-76.9684
			4.80199	-76.9722
			4.80413	-76.9822
			4.80627	-76.954
			4.80841	-77.0426
			4.81055	-76.9967
			4.81269	-77.0509
			4.81484	-77.091
			4.81698	-77.078
			4.81913	-77.0592
			4.82127	-77.1766
			4.82342	-77.1933
			4.82557	-77.2387
			4.82772	-77.2345
			4.82987	-77.2783
			4.83202	-77.2563
			4.83417	-77.2786
			4.83632	-77.2848
			4.83848	-77.1944
			4.84063	-77.2879
			4.84279	-77.324
			4.84494	-77.3053
			4.8471	-77.3221
			4.84926	-77.4076
			4.85142	-77.4105
			4.85358	-77.4203
			4.85574	-77.4787
			4.85791	-77.4212
			4.86007	-77.4504
			4.86223	-77.4678
			4.8644	-77.4709
			4.86657	-77.5067
			4.86873	-77.4359
			4.8709	-77.4343
			4.87307	-77.4586
			4.87524	-77.4055
			4.87741	-77.5045
			4.87958	-77.4514
			4.88176	-77.5074
			4.88393	-77.4532
			4.88611	-77.5528
			4.88828	-77.6522
			4.89046	-77.6128
			4.89264	-77.6001
			4.89482	-77.7162
			4.897	-77.663

## Sheet: Fig. 4d
Figure 4d	Frequency (MHz)	Imaginary Impedance (ohm) (Model)	Imaginary Impedance (ohm) (Experiment)	Real Impedance (ohm) (Model)	Real Impedance (ohm) (Experiment)
	4.1	0.00711833	-0.00102759	0.000530753	0.00359189
	4.101	0.00713922	-0.000543439	0.000533891	0.00449705
	4.102	0.00716024	-0.00147493	0.000537057	0.00590738
	4.103	0.00718137	-0.00150521	0.000540249	0.0039617
	4.104	0.00720262	-0.00222859	0.00054347	0.00416219
	4.105	0.00722399	-0.00220045	0.000546718	0.00603508
	4.106	0.00724548	-0.00102248	0.000549995	0.00478113
	4.107	0.0072671	-0.00173877	0.0005533	0.00546183
	4.108	0.00728883	-0.00246779	0.000556635	0.00471395
	4.109	0.00731069	-0.00222608	0.000559998	0.00491239
	4.11	0.00733268	0.000650445	0.000563392	0.00481463
	4.111	0.00735479	-0.00150515	0.000566815	0.00504539
	4.112	0.00737703	-7.5218e-05	0.000570268	0.00545434
	4.113	0.00739939	-0.00126312	0.000573752	0.00567893
	4.114	0.00742189	-0.00274047	0.000577268	0.00326702
	4.115	0.00744452	-0.00177157	0.000580814	0.00368552
	4.116	0.00746727	0.000426016	0.000584393	0.00623282
	4.117	0.00749016	-0.0010347	0.000588003	0.00526566
	4.118	0.00751319	-0.000571774	0.000591646	0.00425122
	4.119	0.00753635	-0.00250631	0.000595322	0.00376982
	4.12	0.00755964	-0.000810069	0.000599032	0.00440137
	4.121	0.00758308	0.00111268	0.000602775	0.004807
	4.122	0.00760665	-8.51951e-05	0.000606552	0.00503218
	4.123	0.00763036	-0.00128968	0.000610364	0.0047708
	4.124	0.00765421	-5.55208e-05	0.00061421	0.00685573
	4.125	0.0076782	-0.00128087	0.000618092	0.00516168
	4.126	0.00770234	-0.000854285	0.00062201	0.00320365
	4.127	0.00772663	-4.84804e-05	0.000625964	0.00674017
	4.128	0.00775105	0.000873361		0.0052367
	4.129	0.00777563	0.000116729		0.00401193
	4.13	0.00780036	0.000407829		0.0061142
	4.131	0.00782523	0.000629738		0.00534754
	4.132	0.00785026	0.00015844		0.00580003
	4.133	0.00787544	0.000611076		0.00478751
	4.134	0.00790077	0.000632522		0.00569261
	4.135	0.00792626	-0.000818639		0.00520552
	4.136	0.00795191	-0.00199935		0.00591054
	4.137	0.00797772	0.000880283		0.00629383
	4.138	0.00800368	-0.00104993		0.00581343
	4.139	0.00802981	0.000625115		0.00548834
	4.14	0.0080561	0.00059802		0.00448078
	4.141	0.00808256	0.00302916		0.00581269
	4.142	0.00810918	0.000863029		0.00558966
	4.143	0.00813597	0.000837193		0.00459081
	4.144	0.00816292	0.000851916		0.0050242
	4.145	0.00819005	0.00183918		0.00591531
	4.146	0.00821735	0.000821597		0.00398198
	4.147	0.00824483	0.000874553		0.00586135
	4.148	0.00827248	-7.24924e-05		0.00679324
	4.149	0.00830031	-0.000377393		0.00412226
	4.15	0.00832832	0.00208035		0.00642027
	4.151	0.00835651	0.00183248		0.00614289
	4.152	0.00838488	0.0032518		0.00557798
	4.153	0.00841343	0.00251292		0.00483887
	4.154	0.00844217	0.00184944		0.00697218
	4.155	0.0084711	0.00134918		0.00598171
	4.156	0.00850022	0.000407178		0.00692088
	4.157	0.00852954	0.0018363		0.00635599
	4.158	0.00855904	0.00183878		0.00679865
	4.159	0.00858874	0.00187054		0.00771669
	4.16	0.00861864	0.000872817		0.00625669
	4.161	0.00864874	0.00303757		0.00639496
	4.162	0.00867903	0.00135874		0.00663743
	4.163	0.00870954	0.00352703		0.00677426
	4.164	0.00874024	0.00370047		0.00409053
	4.165	0.00877116	0.00181323		0.00553639
	4.166	0.00880228	0.00109553		0.00575953
	4.167	0.00883362	0.00182117		0.00593103
	4.168	0.00886517	0.00187608		0.00781445
	4.169	0.00889693	0.00324745		0.00532156
	4.17	0.00892892	0.00352219		0.00694957
	4.171	0.00896112	0.00446241		0.0059216
	4.172	0.00899355	0.00304244		0.00687311
	4.173	0.0090262	0.0049379		0.00582087
	4.174	0.00905908	0.00493572		0.005767
	4.175	0.00909219	0.00278501		0.00603668
	4.176	0.00912553	0.00327032		0.00646052
	4.177	0.00915911	0.00381249		0.008322
	4.178	0.00919292	0.00234571		0.00735737
	4.179	0.00922697	0.00252169		0.0051502
	4.18	0.00926126	0.00402694		0.00746449
	4.181	0.0092958	0.00499825		0.00739181
	4.182	0.00933059	0.00254023		0.00598064
	4.183	0.00936562	0.00326821		0.00615284
	4.184	0.00940091	0.00401139		0.00681364
	4.185	0.00943645	0.0044474		0.00531417
	4.186	0.00947225	0.00496016		0.00620148
	4.187	0.00950832	0.00496905		0.00664691
	4.188	0.00954464	0.00424294		0.00638562
	4.189	0.00958123	0.00405722		0.0080292
	4.19	0.00961809	0.003544		0.00751598
	4.191	0.00965523	0.00405226		0.00794749
	4.192	0.00969263	0.00398924		0.00597811
	4.193	0.00973032	0.00548381		0.00733211
	4.194	0.00976829	0.00592038		0.00582679
	4.195	0.00980654	0.00400038		0.0063308
	4.196	0.00984508	0.00478693		0.00842153
	4.197	0.00988391	0.00354889		0.00721914
	4.198	0.00992304	0.00615119		0.00588233
	4.199	0.00996246	0.00496196		0.00611913
	4.2	0.0100022	0.00374931		0.00636746
	4.201	0.0100422	0.00620882		0.00719444
	4.202	0.0100825	0.00557469		0.00982207
	4.203	0.0101232	0.00590357		0.0054297
	4.204	0.0101642	0.00618014		0.00610437
	4.205	0.0102054	0.00423592		0.00612071
	4.206	0.010247	0.00522219		0.00653029
	4.207	0.010289	0.00476396		0.00746954
	4.208	0.0103312	0.00549735		0.00763453
	4.209	0.0103738	0.00521544		0.00639637
	4.21	0.0104167	0.00571446		0.00681578
	4.211	0.01046	0.00501307		0.00752861
	4.212	0.0105036	0.00595566		0.00695611
	4.213	0.0105476	0.00644378		0.00690006
	4.214	0.0105919	0.00578251		0.00856682
	4.215	0.0106366	0.00479342		0.00807843
	4.216	0.0106816	0.00622551		0.00750017
	4.217	0.010727	0.00647409		0.00768728
	4.218	0.0107728	0.00668908		0.00690629
	4.219	0.010819	0.00592128		0.00568733
	4.22	0.0108655	0.00596127		0.00660887
	4.221	0.0109124	0.00721057		0.00772049
	4.222	0.0109597	0.00576201		0.00772916
	4.223	0.0110074	0.00912243		0.00708422
	4.224	0.0110555	0.00718077		0.00663727
	4.225	0.011104	0.00670584		0.00708538
	4.226	0.0111529	0.00820278		0.00842889
	4.227	0.0112022	0.00677904		0.00892805
	4.228	0.011252	0.00699625		0.00814536
	4.229	0.0113022	0.00599199		0.00718289
	4.23	0.0113528	0.00745519		0.0075601
	4.231	0.0114038	0.00630353		0.00876951
	4.232	0.0114553	0.00814707		0.00671485
	4.233	0.0115072	0.00527233		0.00726963
	4.234	0.0115596	0.00721029		0.00763953
	4.235	0.0116124	0.00755734		0.00975311
	4.236	0.0116657	0.00620333		0.00613732
	4.237	0.0117195	0.00753436		0.00918166
	4.238	0.0117737	0.0072253		0.0074475
	4.239	0.0118284	0.00678193		0.00839263
	4.24	0.0118836	0.00806583		0.0100007
	4.241	0.0119394	0.00748893		0.00755891
	4.242	0.0119956	0.00778625		0.00918206
	4.243	0.0120523	0.0083017		0.0100953
	4.244	0.0121095	0.00961988		0.0065977
	4.245	0.0121673	0.00858977		0.0107072
	4.246	0.0122256	0.00898115		0.00871507
	4.247	0.0122844	0.00751513		0.00825054
	4.248	0.0123438	0.00879988		0.009845
	4.249	0.0124037	0.00995054		0.00854147
	4.25	0.0124642	0.00737866		0.0102983
	4.251	0.0125252	0.00905772		0.00994752
	4.252	0.0125868	0.00973603		0.00866346
	4.253	0.012649	0.00878406		0.00914952
	4.254	0.0127118	0.00834267		0.0100773
	4.255	0.0127752	0.00926686		0.00903476
	4.256	0.0128392	0.0095837		0.0106655
	4.257	0.0129038	0.00971085		0.00794165
	4.258	0.0129691	0.0104709		0.00858779
	4.259	0.013035	0.00983954		0.0107679
	4.26	0.0131015	0.010679		0.00777204
	4.261	0.0131686	0.0107158		0.00868787
	4.262	0.0132365	0.00979894		0.00966509
	4.263	0.013305	0.0091951		0.0123082
	4.264	0.0133741	0.010206		0.00809123
	4.265	0.013444	0.0107683		0.00947832
	4.266	0.0135146	0.0105106		0.00919889
	4.267	0.0135859	0.00956856		0.00968588
	4.268	0.0136579	0.00961524		0.0106107
	4.269	0.0137306	0.0114872		0.00902915
	4.27	0.0138041	0.00987657		0.0107543
	4.271	0.0138783	0.0127076		0.00911438
	4.272	0.0139533	0.00978779		0.0087315
	4.273	0.0140291	0.0122586		0.00952892
	4.274	0.0141056	0.00985664		0.0100899
	4.275	0.014183	0.0112908		0.00949197
	4.276	0.0142612	0.011148		0.0116358
	4.277	0.0143402	0.0120988		0.0110555
	4.278	0.01442	0.0110824		0.0100942
	4.279	0.0145007	0.0106181		0.0105499
	4.28	0.0145822	0.0125747		0.0109056
	4.281	0.0146647	0.0130552		0.0103433
	4.282	0.014748	0.0109053		0.011122
	4.283	0.0148322	0.0128212		0.0105063
	4.284	0.0149174	0.0103913		0.0105799
	4.285	0.0150035	0.0126198		0.0111542
	4.286	0.0150905	0.0119251		0.0118767
	4.287	0.0151785	0.0135192		0.00956908
	4.288	0.0152675	0.0101041		0.0091982
	4.289	0.0153575	0.0114464		0.0117622
	4.29	0.0154485	0.0136463		0.011846
	4.291	0.0155405	0.0138782		0.0115456
	4.292	0.0156336	0.0140184		0.00931089
	4.293	0.0157277	0.0146206		0.0116546
	4.294	0.0158229	0.0126921		0.0117055
	4.295	0.0159192	0.0129637		0.0123904
	4.296	0.0160166	0.0136585		0.011579
	4.297	0.0161152	0.0145651		0.0100221
	4.298	0.0162149	0.0139182		0.0117141
	4.299	0.0163158	0.0139275		0.0116551
	4.3	0.0164179	0.0131298		0.0104466
	4.301	0.0165213	0.0149194		0.0120008
	4.302	0.0166258	0.0134931		0.0125255
	4.303	0.0167316	0.015919		0.0123477
	4.304	0.0168387	0.0161008		0.0110683
	4.305	0.0169471	0.0152718		0.0135057
	4.306	0.0170568	0.0157048		0.01246
	4.307	0.0171679	0.0167004		0.0128545
	4.308	0.0172803	0.0143586		0.0144005
	4.309	0.0173942	0.0132847		0.0124505
	4.31	0.0175094	0.0163287		0.0146808
	4.311	0.0176261	0.0145992		0.0139931
	4.312	0.0177443	0.0158216		0.0141299
	4.313	0.017864	0.0138851		0.0141921
	4.314	0.0179852	0.0155048		0.0123433
	4.315	0.018108	0.0136034		0.013388
	4.316	0.0182323	0.0165017		0.0126958
	4.317	0.0183583	0.0166387		0.0150821
	4.318	0.0184859	0.0151596		0.0146296
	4.319	0.0186152	0.017156		0.0154417
	4.32	0.0187461	0.0159127		0.0147334
	4.321	0.0188789	0.017056		0.0134116
	4.322	0.0190133	0.0166556		0.0148524
	4.323	0.0191496	0.015463		0.0151139
	4.324	0.0192878	0.0162047		0.0152666
	4.325	0.0194278	0.0173866		0.0144256
	4.326	0.0195697	0.0172368		0.0161011
	4.327	0.0197135	0.0169298		0.0148444
	4.328	0.0198593	0.0167087		0.0150645
	4.329	0.0200072	0.0173917		0.0142478
	4.33	0.0201571	0.0179205		0.0146484
	4.331	0.0203091	0.0174591		0.0151196
	4.332	0.0204632	0.02044		0.0158722
	4.333	0.0206196	0.0187351		0.015691
	4.334	0.0207781	0.0179286		0.0144661
	4.335	0.0209389	0.0199384		0.0152781
	4.336	0.021102	0.0182518		0.0155776
	4.337	0.0212675	0.0194021		0.0183939
	4.338	0.0214354	0.0171143		0.0167753
	4.339	0.0216058	0.0189758		0.0151421
	4.34	0.0217786	0.0196499		0.0180049
	4.341	0.021954	0.018677		0.0180193
	4.342	0.022132	0.0199173		0.0181432
	4.343	0.0223127	0.0206975		0.0187662
	4.344	0.022496	0.0198658		0.017062
	4.345	0.0226822	0.0208707		0.0174603
	4.346	0.0228711	0.020137		0.01722
	4.347	0.0230629	0.0201658		0.0176643
	4.348	0.0232577	0.0209734		0.018783
	4.349	0.0234555	0.0198879		0.0168387
	4.35	0.0236563	0.0223534		0.0171301
	4.351	0.0238602	0.0222141		0.0188018
	4.352	0.0240673	0.0212481		0.0188197
	4.353	0.0242777	0.0214273		0.0175451
	4.354	0.0244913	0.0209447		0.0175248
	4.355	0.0247084	0.0215289		0.018917
	4.356	0.0249289	0.0228217		0.020007
	4.357	0.0251529	0.0220561		0.0192684
	4.358	0.0253805	0.0229281		0.0213751
	4.359	0.0256117	0.0228822		0.0203598
	4.36	0.0258467	0.0231071		0.0200511
	4.361	0.0260855	0.0244412		0.0216242
	4.362	0.0263282	0.0224744		0.0212197
	4.363	0.0265748	0.0232885		0.0223442
	4.364	0.0268254	0.0246907		0.0212454
	4.365	0.0270802	0.02366		0.0202834
	4.366	0.0273392	0.0220409		0.0215597
	4.367	0.0276024	0.0234996		0.0214188
	4.368	0.02787	0.0242183		0.0210818
	4.369	0.028142	0.0256986		0.0209395
	4.37	0.0284185	0.0249554		0.0206958
	4.371	0.0286996	0.0254755		0.0247804
	4.372	0.0289853	0.0250982		0.02254
	4.373	0.0292759	0.025454		0.0242098
	4.374	0.0295712	0.0266912		0.0243133
	4.375	0.0298714	0.0252419		0.0243648
	4.376	0.0301766	0.0250602		0.0250623
	4.377	0.0304869	0.0277221		0.0245983
	4.378	0.0308023	0.0278079		0.0255291
	4.379	0.0311229	0.0256311		0.0258806
	4.38	0.0314487	0.0276593		0.0266606
	4.381	0.0317798	0.0269737		0.0274068
	4.382	0.0321164	0.0275723		0.0251161
	4.383	0.0324583	0.0262379		0.0271258
	4.384	0.0328057	0.0270049		0.0272594
	4.385	0.0331586	0.0270773		0.0282081
	4.386	0.033517	0.0273731		0.0288698
	4.387	0.033881	0.029144		0.0294344
	4.388	0.0342505	0.0289283		0.0296574
	4.389	0.0346256	0.0270134		0.0302368
	4.39	0.0350061	0.0266239		0.0280023
	4.391	0.0353922	0.0292428		0.0302292
	4.392	0.0357836	0.0282701		0.0302587
	4.393	0.0361804	0.0263247		0.0303416
	4.394	0.0365824	0.0291073		0.0313232
	4.395	0.0369895	0.029414		0.0319941
	4.396	0.0374015	0.0316802		0.0325303
	4.397	0.0378183	0.0309854		0.0327851
	4.398	0.0382395	0.0299873		0.0359949
	4.399	0.0386649	0.0309777		0.035886
	4.4	0.0390942	0.0295609		0.0364322
	4.401	0.0395269	0.0329603		0.0356524
	4.402	0.0399627	0.0321603		0.0381234
	4.403	0.040401	0.0311557		0.0376711
	4.404	0.0408412	0.0313566		0.0368663
	4.405	0.0412826	0.0319531		0.0414313
	4.406	0.0417245	0.0321164		0.0401578
	4.407	0.042166	0.0331787		0.0410223
	4.408	0.042606	0.0325066		0.0417578
	4.409	0.0430434	0.0338414		0.0428478
	4.41	0.043477	0.0339306		0.0437865
	4.411	0.0439053	0.032651		0.046291
	4.412	0.0443267	0.031234		0.0468566
	4.413	0.0447394	0.0343772		0.0490387
	4.414	0.0451414	0.0333756		0.0485846
	4.415	0.0455304	0.0329608		0.0495643
	4.416	0.0459038	0.0316269		0.0478859
	4.417	0.0462589	0.0307181		0.0520879
	4.418	0.0465926	0.0295632		0.049681
	4.419	0.0469014	0.0322889		0.05288
	4.42	0.0471815	0.0313144		0.0529198
	4.421	0.0474287	0.0330716		0.0529767
	4.422	0.0476385	0.0341042		0.0565601
	4.423	0.0478056	0.0312864		0.0582116
	4.424	0.0479247	0.0335034		0.060968
	4.425	0.0479896	0.0311704		0.0625828
	4.426	0.047994	0.031941		0.0627331
	4.427	0.0479308	0.0299555		0.0623608
	4.428	0.0477924	0.0282754		0.0659057
	4.429	0.047571	0.0287774		0.0658342
	4.43	0.0472579	0.0266824		0.0671865
	4.431	0.0468442	0.0278839		0.0668034
	4.432	0.0463208	0.0280707		0.0687273
	4.433	0.0456781	0.0277803		0.0711997
	4.434	0.0449064	0.0246049		0.0711567
	4.435	0.0439962	0.0236994		0.0721825
	4.436	0.0429378	0.0221986		0.0749764
	4.437	0.0417224	0.0213859		0.0737674
	4.438	0.0403416	0.0211479		0.076716
	4.439	0.0387881	0.0206884		0.0799428
	4.44	0.0370557	0.0183617		0.0815764
	4.441	0.0351401	0.0162576		0.0829445
	4.442	0.0330389	0.0123079		0.0859375
	4.443	0.0307521	0.0114517		0.0874677
	4.444	0.0282822	0.00707397		0.0882847
	4.445	0.025635	0.00448228		0.0864859
	4.446	0.022819	0.00273753		0.0895542
	4.447	0.0198464	-0.00175077		0.0856712
	4.448	0.0167324	-0.000302553		0.0850235
	4.449	0.0134953	-0.00135542		0.084093
	4.45	0.0101566	-0.00178158		0.0878059
	4.451	0.00673994	-0.00456006		0.0899752
	4.452	0.00327104	-0.00878866		0.0895443
	4.453	-0.000223006	-0.00987015		0.0913363
	4.454	-0.0037145	-0.0126187		0.0908019
	4.455	-0.00717581	-0.0159862		0.0920327
	4.456	-0.0105801	-0.018307		0.0936839
	4.457	-0.0139021	-0.0241062		0.0924009
	4.458	-0.0171185	-0.0282736		0.0897439
	4.459	-0.0202087	-0.0322223		0.0868168
	4.46	-0.0231549	-0.0336785		0.0841735
	4.461	-0.0259426	-0.0358478		0.0818365
	4.462	-0.0285605	-0.0371419		0.0779524
	4.463	-0.0310004	-0.0373311		0.0786742
	4.464	-0.0332576	-0.0388376		0.0782661
	4.465	-0.0353299	-0.0396003		0.0748336
	4.466	-0.0372178	-0.0400578		0.0753395
	4.467	-0.0389241	-0.0440653		0.0746398
	4.468	-0.0404536	-0.0434669		0.0728244
	4.469	-0.0418125	-0.0445106		0.0691751
	4.47	-0.0430084	-0.047277		0.0686336
	4.471	-0.0440496	-0.047669		0.0668932
	4.472	-0.0449451	-0.0482649		0.0627061
	4.473	-0.0457045	-0.0498248		0.0618139
	4.474	-0.0463373	-0.0529255		0.0600558
	4.475	-0.046853	-0.0519362		0.0572253
	4.476	-0.047261	-0.053024		0.0530666
	4.477	-0.0475705	-0.0529256		0.0512898
	4.478	-0.0477902	-0.0527907		0.0499973
	4.479	-0.0479284	-0.0518311		0.0466556
	4.48	-0.047993	-0.052278		0.0471493
	4.481	-0.0479913	-0.050383		0.0432386
	4.482	-0.0479302	-0.0479993		0.0420131
	4.483	-0.0478161	-0.0498308		0.0408919
	4.484	-0.0476549	-0.051427		0.0395082
	4.485	-0.0474519	-0.0471425		0.040342
	4.486	-0.047212	-0.0498183		0.038057
	4.487	-0.0469399	-0.0488684		0.0374522
	4.488	-0.0466395	-0.0488728		0.0374117
	4.489	-0.0463146	-0.0470773		0.0352368
	4.49	-0.0459686	-0.0481477		0.0343028
	4.491	-0.0456045	-0.0478782		0.0344916
	4.492	-0.0452251	-0.0478266		0.0322228
	4.493	-0.0448328	-0.0473748		0.0289177
	4.494	-0.0444298	-0.0476934		0.0308904
	4.495	-0.0440182	-0.0448779		0.029122
	4.496	-0.0435996	-0.0446871		0.028322
	4.497	-0.0431758	-0.0438858		0.0289554
	4.498	-0.042748	-0.0433333		0.0239085
	4.499	-0.0423176	-0.0418144		0.0242324
	4.5	-0.0418856	-0.0420852		0.0239622
	4.501	-0.0414531	-0.0421301		0.0234395
	4.502	-0.0410208	-0.0404279		0.0257214
	4.503	-0.0405897	-0.0384994		0.0223053
	4.504	-0.0401603	-0.0397958		0.0216226
	4.505	-0.0397332	-0.0395773		0.0213237
	4.506	-0.039309	-0.0380203		0.0221366
	4.507	-0.0388881	-0.039445		0.0227219
	4.508	-0.0384709	-0.0382704		0.0191084
	4.509	-0.0380576	-0.0366299		0.0209028
	4.51	-0.0376487	-0.0370243		0.0191629
	4.511	-0.0372443	-0.0360389		0.0163033
	4.512	-0.0368447	-0.036529		0.0163064
	4.513	-0.0364499	-0.03591		0.0176945
	4.514	-0.0360602	-0.0351522		0.0178383
	4.515	-0.0356757	-0.0337612		0.0194106
	4.516	-0.0352964	-0.0330444		0.0163301
	4.517	-0.0349223	-0.0340727		0.0158829
	4.518	-0.0345537	-0.0334084		0.0150409
	4.519	-0.0341904	-0.0334053		0.0149938
	4.52	-0.0338325	-0.0316557		0.0150468
	4.521	-0.0334799	-0.0318786		0.0152705
	4.522	-0.0331328	-0.0301774		0.01482
	4.523	-0.0327909	-0.0305443		0.0135707
	4.524	-0.0324544	-0.0279833		0.0142974
	4.525	-0.0321232	-0.0306748		0.0147503
	4.526	-0.0317972	-0.0288869		0.0125674
	4.527	-0.0314764	-0.0294185		0.0147954
	4.528	-0.0311607	-0.0290223		0.0137327
	4.529	-0.03085	-0.0293353		0.0129845
	4.53	-0.0305444	-0.0280751		0.0130661
	4.531	-0.0302437	-0.0270446		0.0106915
	4.532	-0.0299478	-0.0287094		0.0115467
	4.533	-0.0296567	-0.0270873		0.012849
	4.534	-0.0293704	-0.0253814		0.0123981
	4.535	-0.0290886	-0.0280385		0.0106201
	4.536	-0.0288115	-0.0247227		0.0115118
	4.537	-0.0285388	-0.0250358		0.0107533
	4.538	-0.0282705	-0.0253071		0.0104846
	4.539	-0.0280066	-0.0238576		0.0125426
	4.54	-0.0277469	-0.022527		0.0108812
	4.541	-0.0274914	-0.0228917		0.00963408
	4.542	-0.02724	-0.0211591		0.0119149
	4.543	-0.0269926	-0.023504		0.0108601
	4.544	-0.0267492	-0.0214819		0.0111201
	4.545	-0.0265096	-0.0216228		0.00959669
	4.546	-0.0262739	-0.024052		0.0102953
	4.547	-0.0260418	-0.0223265		0.0125716
	4.548	-0.0258135	-0.0219454		0.0087605
	4.549	-0.0255887	-0.0222922		0.0102489
	4.55	-0.0253674	-0.0232807		0.0103057
	4.551	-0.0251496	-0.0232327		0.0107546
	4.552	-0.0249352	-0.0221209		0.00935967
	4.553	-0.0247241	-0.0215854		0.00976547
	4.554	-0.0245162	-0.019435		0.00875425
	4.555	-0.0243115	-0.0197728		0.010248
	4.556	-0.0241099	-0.0204649		0.00826987
	4.557	-0.0239114	-0.0208176		0.00977973
	4.558	-0.0237159	-0.0204862		0.0104514
	4.559	-0.0235234	-0.0204187		0.00865191
	4.56	-0.0233337	-0.0204199		0.00861103
	4.561	-0.0231469	-0.018064		0.00957697
	4.562	-0.0229628	-0.0178988		0.00876165
	4.563	-0.0227814	-0.0169384		0.00588427
	4.564	-0.0226027	-0.0195317		0.00735199
	4.565	-0.0224267	-0.0168682		0.0090312
	4.566	-0.0222531	-0.0182717		0.00739414
	4.567	-0.0220821	-0.0184334		0.00810729
	4.568	-0.0219136	-0.0163099		0.00935324
	4.569	-0.0217474	-0.0165695		0.00683025
	4.57	-0.0215837	-0.0160694		0.00674741
	4.571	-0.0214222	-0.0155233		0.00714562
	4.572	-0.0212631	-0.0158585		0.00863261
	4.573	-0.0211061	-0.0176229		0.0085307
	4.574	-0.0209514	-0.0148262		0.0089509
	4.575	-0.0207988	-0.0158531		0.00851469
	4.576	-0.0206483	-0.0162886		0.0067707
	4.577	-0.0204998	-0.0138148		0.00647418
	4.578	-0.0203534	-0.0139334		0.0077016
	4.579	-0.020209	-0.0155898		0.00857638
	4.58	-0.0200665	-0.0125007		0.00696108
	4.581	-0.019926	-0.0144821		0.00711839
	4.582	-0.0197873	-0.0131653		0.00769002
	4.583	-0.0196505	-0.0144238		0.00753135
	4.584	-0.0195155	-0.0157357		0.00688007
	4.585	-0.0193822	-0.0133767		0.00783449
	4.586	-0.0192507	-0.0133167		0.00603468
	4.587	-0.019121	-0.0132584		0.00648366
	4.588	-0.0189929	-0.0121681		0.00732729
	4.589	-0.0188664	-0.012883		0.00761315
	4.59	-0.0187416	-0.0112843		0.00614666
	4.591	-0.0186183	-0.013643		0.00510166
	4.592	-0.0184967	-0.0123422		0.0079222
	4.593	-0.0183765	-0.0110665		0.00799894
	4.594	-0.0182579	-0.0119377		0.00680091
	4.595	-0.0181407	-0.0112368		0.00868561
	4.596	-0.018025	-0.0129962		0.00858501
	4.597	-0.0179107	-0.0118219		0.00540787
	4.598	-0.0177979	-0.0120526		0.00789471
	4.599	-0.0176864	-0.0121583		0.00686713
	4.6	-0.0175763	-0.0107326		0.00841637
	4.601	-0.0174675	-0.0112898		0.00793952
	4.602	-0.01736	-0.00995841		0.0062479
	4.603	-0.0172537	-0.0101264		0.006968
	4.604	-0.0171488	-0.0101751		0.00643257
	4.605	-0.0170451	-0.00890302		0.00649738
	4.606	-0.0169426	-0.010613		0.0068907
	4.607	-0.0168414	-0.0112094		0.00590977
	4.608	-0.0167413	-0.010722		0.00581568
	4.609	-0.0166423	-0.0101685		0.00621917
	4.61	-0.0165445	-0.00852138		0.00750385
	4.611	-0.0164479	-0.00956048		0.00706975
	4.612	-0.0163523	-0.011331		0.00696589
	4.613	-0.0162578	-0.00933985		0.00669886
	4.614	-0.0161644	-0.00956249		0.00467234
	4.615	-0.0160721	-0.00911594		0.00860694
	4.616	-0.0159807	-0.0106562		0.00596734
	4.617	-0.0158904	-0.00906715		0.00675114
	4.618	-0.0158011	-0.00834514		0.00638181
	4.619	-0.0157128	-0.00840441		0.00583441
	4.62	-0.0156255	-0.00971461		0.00745788
	4.621	-0.0155391	-0.00663988		0.00580844
	4.622	-0.0154536	-0.00905578		0.00653849
	4.623	-0.0153691	-0.0100458		0.00433891
	4.624	-0.0152855	-0.00662612		0.00567155
	4.625	-0.0152028	-0.00933156		0.00618941
	4.626	-0.0151209	-0.00772587		0.00697415
	4.627	-0.01504	-0.00707079		0.00609456
	4.628	-0.0149598	-0.00694269		0.00478443
	4.629	-0.0148806	-0.00927039		0.00651
	4.63	-0.0148021	-0.00877045		0.00642038
	4.631	-0.0147245	-0.00867337		0.00509457
	4.632	-0.0146477	-0.00783243		0.00571407
	4.633	-0.0145717	-0.00811748		0.00545175
	4.634	-0.0144964	-0.00684464		0.00550995
	4.635	-0.0144219	-0.00810239		0.00762567
	4.636	-0.0143482	-0.00512599		0.00498123
	4.637	-0.0142752	-0.00439951		0.00687056
	4.638	-0.014203	-0.00755696		0.0056741
	4.639	-0.0141315	-0.00500269		0.00584409
	4.64	-0.0140607	-0.00511758		0.00480566
	4.641	-0.0139906	-0.00609968		0.00713741
	4.642	-0.0139212	-0.00550374		0.00577599
	4.643	-0.0138524	-0.00477385		0.00765539
	4.644	-0.0137844	-0.00770705		0.00618776
	4.645	-0.013717	-0.00626137		0.00773304
	4.646	-0.0136503	-0.00660601		0.004716
	4.647	-0.0135842	-0.00488382		0.00648064
	4.648	-0.0135187	-0.00399323		0.00759299
	4.649	-0.0134539	-0.00560742		0.00673475
	4.65	-0.0133897	-0.00571702		0.00568398
	4.651	-0.0133261	-0.00377206		0.00718825
	4.652	-0.0132631	-0.00249368		0.00725106
	4.653	-0.0132007	-0.00401245		0.00511082
	4.654	-0.0131389	-0.00443982		0.00561503
	4.655	-0.0130777	-0.00487338		0.00613453
	4.656	-0.013017	-0.00353799		0.00669262
	4.657	-0.0129569	-0.00493106		0.00554833
	4.658	-0.0128974	-0.00463252		0.00798746
	4.659	-0.0128384	-0.00491478		0.00772766
	4.66	-0.0127799	-0.00564058		0.00575167
	4.661	-0.012722	-0.00451344		0.00885076
	4.662	-0.0126645	-0.0039122		0.00747902
	4.663	-0.0126076	-0.00644925		0.00723423
	4.664	-0.0125513	-0.00262029		0.00748755
	4.665	-0.0124954	-0.00269224		0.00694249
	4.666	-0.01244	-0.00530278		0.0062094
	4.667	-0.0123851	-0.00380342		0.0059782
	4.668	-0.0123307	-0.00187079		0.00519667
	4.669	-0.0122768	-0.00206564		0.00769887
	4.67	-0.0122233	-0.00162785		0.00709542
	4.671	-0.0121703	-0.00274705		0.0061753
	4.672	-0.0121178	-0.00190685		0.00679204
	4.673	-0.0120657	-0.00245796		0.00631043
	4.674	-0.0120141	-0.00305221		0.00759993
	4.675	-0.0119629	-0.00245356		0.00621112
	4.676	-0.0119122	-0.00177207		0.00760513
	4.677	-0.0118619	-0.00151743		0.00551177
	4.678	-0.011812	-0.00108469		0.00894542
	4.679	-0.0117625	-0.00238577		0.00653639
	4.68	-0.0117135	-0.00117713		0.00609219
	4.681	-0.0116648	-0.00188826		0.00638901
	4.682	-0.0116166	-0.00194442		0.00584536
	4.683	-0.0115688	-0.00132169		0.00673578
	4.684	-0.0115213	-0.00188461		0.00625386
	4.685	-0.0114743	0.000240349		0.00695265
	4.686	-0.0114276	-0.00132009		0.00660437
	4.687	-0.0113813	0.000402979		0.00609751
	4.688	-0.0113354	-0.0028005		0.00669587
	4.689	-0.0112899	-0.00298535		0.0092067
	4.69	-0.0112448	-0.00114798		0.00564439
	4.691	-0.0112	-0.000814961		0.00631903
	4.692	-0.0111555	-0.000963644		0.0070602
	4.693	-0.0111114	-0.000965196		0.00700769
	4.694	-0.0110677	-0.00239765		0.00765065
	4.695	-0.0110243	-0.00107961		0.00591901
	4.696	-0.0109813	0.000236737		0.00824454
	4.697	-0.0109386	-0.000109922		0.0074808
	4.698	-0.0108962	0.00161256		0.00696328
	4.699	-0.0108542	7.88404e-05		0.00888982
	4.7	-0.0108125	0.000347609		0.00678171
	4.701	-0.0107711	0.000115694		0.00701472
	4.702	-0.01073	-0.00024645		0.00803531
	4.703	-0.0106893	-0.00152339		0.00791117
	4.704	-0.0106488	0.000974305		0.00753891
	4.705	-0.0106087	0.00018596		0.00734548
	4.706	-0.0105689	0.00102675		0.00794611
	4.707	-0.0105293	0.000599968		0.00846713
	4.708	-0.0104901	0.000625985		0.00664582
	4.709	-0.0104512	-0.0011099		0.00885668
	4.71	-0.0104125	-0.000332482		0.00894962
	4.711	-0.0103742	-0.000224294		0.00764127
	4.712	-0.0103361	0.0012996		0.00967724
	4.713	-0.0102983	-0.000379476		0.00832665
	4.714	-0.0102608	0.00133857		0.00780832
	4.715	-0.0102236	0.00127249		0.00726114
	4.716	-0.0101867	-0.000811542		0.00875802
	4.717	-0.01015	0.00169093		0.00838899
	4.718	-0.0101136	0.000352817		0.00775499
	4.719	-0.0100774	6.45523e-05		0.00749972
	4.72	-0.0100415	-0.000147975		0.00773942
	4.721	-0.0100059	0.000555796		0.00912067
	4.722	-0.00997054	0.000705228		0.00830007
	4.723	-0.00993542	-0.00085172		0.00794788
	4.724	-0.00990055	0.000989367		0.00842028
	4.725	-0.00986593	0.000648862		0.00765685
	4.726	-0.00983155	0.000656535		0.00761174
	4.727	-0.00979742	0.00181426		0.00665669
	4.728	-0.00976353	0.00219889		0.00959661
	4.729	-0.00972987	0.00200766		0.00806484
	4.73	-0.00969646	0.00286331		0.00867403
	4.731	-0.00966327	0.000883557		0.00710159
	4.732	-0.00963031	0.00179187		0.00820526
	4.733	-0.00959759	0.00101242		0.00801912
	4.734	-0.00956508	0.000366072		0.00882239
	4.735	-0.00953281	-0.00032275		0.00733977
	4.736	-0.00950075	0.00167326		0.00702476
	4.737	-0.00946891	0.00409183		0.00794169
	4.738	-0.00943729	0.00346101		0.00694802
	4.739	-0.00940588	0.00409399		0.00785009
	4.74	-0.00937469	0.00424934		0.00701772
	4.741	-0.00934371	0.00324209		0.00888593
	4.742	-0.00931293	0.00215885		0.0102659
	4.743	-0.00928236	0.00168405		0.00849757
	4.744	-0.00925199	0.00346382		0.00847191
	4.745	-0.00922183	0.00304437		0.00720796
	4.746	-0.00919187	0.003178		0.00994632
	4.747	-0.0091621	0.00305509		0.00711055
	4.748	-0.00913253	0.00325565		0.00857376
	4.749	-0.00910316	0.0034066		0.0077415
	4.75	-0.00907398	0.0019009		0.00968623
	4.751	-0.00904498	0.00383028		0.00886661
	4.752	-0.00901618	0.00435022		0.00874804
	4.753	-0.00898756	0.00212732		0.00926398
	4.754	-0.00895913	0.00384099		0.00872903
	4.755	-0.00893088	0.00299835		0.00803754
	4.756	-0.00890282	0.00508541		0.00643469
	4.757	-0.00887493	0.00306852		0.008452
	4.758	-0.00884722	0.00320886		0.00940181
	4.759	-0.00881969	0.0024963		0.00971402
	4.76	-0.00879233	0.00457862		0.00989518
	4.761	-0.00876514	0.00472174		0.00906317
	4.762	-0.00873813	0.00450791		0.00929118
	4.763	-0.00871129	0.00473557		0.00718629
	4.764	-0.00868461	0.005022		0.00913604
	4.765	-0.0086581	0.0025881		0.00815319
	4.766	-0.00863176	0.00472635		0.00883846
	4.767	-0.00860558	0.00215875		0.0104289
	4.768	-0.00857956	0.00431743		0.00931155
	4.769	-0.0085537	0.00432586		0.00926542
	4.77	-0.008528	0.00439999		0.00793255
	4.771	-0.00850246	0.00403893		0.00896222
	4.772	-0.00847708	0.00454634		0.00884488
	4.773	-0.00845185	0.00496797		0.0100163
	4.774	-0.00842677	0.00576891		0.00832057
	4.775	-0.00840185	0.00161946		0.00962038
	4.776	-0.00837707	0.00441737		0.00765568
	4.777	-0.00835245	0.00621431		0.00762253
	4.778	-0.00832797	0.00434984		0.00885583
	4.779	-0.00830364	0.00736327		0.00838647
	4.78	-0.00827946	0.00435903		0.00876162
	4.781	-0.00825542	0.0039357		0.0110778
	4.782	-0.00823152	0.00615441		0.0104592
	4.783	-0.00820776	0.00608092		0.0099159
	4.784	-0.00818415	0.00695227		0.00873062
	4.785	-0.00816067	0.00594102		0.0106071
	4.786	-0.00813733	0.00616372		0.0102691
	4.787	-0.00811413	0.00517025		0.00859522
	4.788	-0.00809106	0.00623911		0.0106865
	4.789	-0.00806813	0.00568572		0.0102249
	4.79	-0.00804533	0.00540549		0.0135445
	4.791	-0.00802266	0.00504607		0.0109864
	4.792	-0.00800012	0.00483456		0.00943754
	4.793	-0.00797772	0.00519019		0.0118984
	4.794	-0.00795544	0.00469717		0.0101365
	4.795	-0.00793329	0.00483771		0.0111007
	4.796	-0.00791126	0.00433325		0.0111171
	4.797	-0.00788936	0.00527745		0.010432
	4.798	-0.00786759	0.00384759		0.0110991
	4.799	-0.00784594	0.00500512		0.0101212
	4.8	-0.00782441	0.00608773		0.0104268
	4.801	-0.007803	0.00494467		0.0113275
	4.802	-0.00778171	0.00745956		0.0127039
	4.803	-0.00776054	0.0050302		0.013521
	4.804	-0.00773949	0.00509151		0.0121886
	4.805	-0.00771855	0.00610102		0.0102119
	4.806	-0.00769774	0.00552229		0.00971767
	4.807	-0.00767703	0.00468407		0.0108231
	4.808	-0.00765645	0.00411641		0.0121515
	4.809	-0.00763597	0.00655617		0.0112333
	4.81	-0.00761561	0.00705966		0.0111167
	4.811	-0.00759536	0.00791846		0.00991566
	4.812	-0.00757522	0.00820894		0.0100917
	4.813	-0.00755519	0.00678353		0.0107654
	4.814	-0.00753526	0.0101577		0.010985
	4.815	-0.00751545	0.00592465		0.010032
	4.816	-0.00749574	0.00687596		0.0111276
	4.817	-0.00747614	0.00730818		0.0104977
	4.818	-0.00745664	0.00710102		0.0125405
	4.819	-0.00743725	0.00874624		0.00968054
	4.82	-0.00741797	0.00689116		0.0109414
	4.821	-0.00739878	0.00696956		0.0131892
	4.822	-0.0073797	0.00782987		0.0119956
	4.823	-0.00736072	0.00683949		0.0120932
	4.824	-0.00734184	0.00689359		0.010762
	4.825	-0.00732305	0.00820841		0.0107719
	4.826	-0.00730437	0.00871929		0.0106514
	4.827	-0.00728579	0.00821319		0.0106807
	4.828	-0.0072673	0.00763714		0.0102075
	4.829	-0.00724891	0.00731183		0.0130443
	4.83	-0.00723061	0.00923662		0.0103898
	4.831	-0.00721241	0.00664025		0.00842281
	4.832	-0.00719431	0.00889556		0.0113805
	4.833	-0.0071763	0.00989721		0.00938924
	4.834	-0.00715838	0.0109125		0.0109814
	4.835	-0.00714055	0.0089577		0.00814371
	4.836	-0.00712281	0.00897069		0.00990194
	4.837	-0.00710517	0.00868555		0.00963096
	4.838	-0.00708761	0.0102108		0.0111728
	4.839	-0.00707015	0.0113057		0.0114765
	4.84	-0.00705277	0.00783008		0.00886185
	4.841	-0.00703548	0.00993723		0.0108189
	4.842	-0.00701828	0.00950274		0.00954349
	4.843	-0.00700117	0.00648662		0.00995457
	4.844	-0.00698414	0.0114828		0.0122313
	4.845	-0.00696719	0.00895558		0.0107773
	4.846	-0.00695034	0.00939281		0.010141
	4.847	-0.00693356	0.0109516		0.0085651
	4.848	-0.00691687	0.0101086		0.00969341
	4.849	-0.00690026	0.0108929		0.00797361
	4.85	-0.00688374	0.010487		0.0103106
	4.851	-0.00686729	0.00897957		0.0104952
	4.852	-0.00685093	0.010048		0.00898578
	4.853	-0.00683465	0.0109514		0.011382
	4.854	-0.00681844	0.00971394		0.00999267
	4.855	-0.00680232	0.0100106		0.0101511
	4.856	-0.00678627	0.00980158		0.010401
	4.857	-0.00677031	0.00762246		0.00966615
	4.858	-0.00675442	0.0105805		0.00863757
	4.859	-0.00673861	0.0111099		0.0103175
	4.86	-0.00672287	0.0104584		0.00933397
	4.861	-0.00670721	0.0105041		0.0128955
	4.862	-0.00669162	0.0110426		0.00966719
	4.863	-0.00667612	0.011082		0.0114246
	4.864	-0.00666068	0.00954498		0.0098137
	4.865	-0.00664532	0.0110733		0.00953197
	4.866	-0.00663003	0.0102662		0.00934279
	4.867	-0.00661481	0.00972425		0.0106794
	4.868	-0.00659967	0.00940488		0.00861341
	4.869	-0.0065846	0.0103739		0.00971083
	4.87	-0.0065696	0.0101566		0.0099564
	4.871	-0.00655467	0.0139321		0.0108644
	4.872	-0.00653981	0.0107107		0.0116007
	4.873	-0.00652502	0.0104695		0.010018
	4.874	-0.00651029	0.0125721		0.0101572
	4.875	-0.00649564	0.0113524		0.0105722
	4.876	-0.00648106	0.0122083		0.0093586
	4.877	-0.00646654	0.0110445		0.00846199
	4.878	-0.00645209	0.011376		0.0104351
	4.879	-0.00643771	0.00908963		0.0122918
	4.88	-0.00642339	0.0106487		0.0107042
	4.881	-0.00640914	0.00932503		0.0119184
	4.882	-0.00639496	0.0103716		0.0104035
	4.883	-0.00638084	0.0111309		0.011784
	4.884	-0.00636678	0.0111817		0.010441
	4.885	-0.00635279	0.0131647		0.0113715
	4.886	-0.00633886	0.0119044		0.00996927
	4.887	-0.006325	0.0106981		0.0103836
	4.888	-0.0063112	0.0118748		0.0111762
	4.889	-0.00629746	0.0119357		0.00983284
	4.89	-0.00628378	0.0102891		0.0108279
	4.891	-0.00627017	0.0114301		0.00982007
	4.892	-0.00625661	0.0114158		0.0128839
	4.893	-0.00624312	0.0119746		0.0114547
	4.894	-0.00622968	0.0114909		0.0114827
	4.895	-0.00621631	0.011235		0.00992198
	4.896	-0.006203	0.0130847		0.011654
	4.897	-0.00618974	0.0128379		0.0100865
	4.898	-0.00617654	0.0118055		0.0115076
	4.899	-0.00616341	0.0127412		0.00768173
	4.9	-0.00615033	0.011594		0.0116999
	4.901	-0.0061373	0.011809		0.0113755
	4.902	-0.00612434	0.0118093		0.0113329
	4.903	-0.00611143	0.0118162		0.0112735
	4.904	-0.00609858	0.0128463		0.0110523
	4.905	-0.00608578	0.0125869		0.00950166
	4.906	-0.00607304	0.0107851		0.00948878
	4.907	-0.00606036	0.0114224		0.0116691
	4.908	-0.00604773	0.0129011		0.00956719
	4.909	-0.00603515	0.0128618		0.0108341
	4.91	-0.00602263	0.0118569		0.0109528
	4.911	-0.00601017	0.0132106		0.00964128
	4.912	-0.00599775	0.0110165		0.0120303
	4.913	-0.00598539	0.0105247		0.0120734
	4.914	-0.00597308	0.0112346		0.0116467
	4.915	-0.00596083	0.0113739		0.0108001
	4.916	-0.00594863	0.0130337		0.00970563
	4.917	-0.00593648	0.0112569		0.0115017
	4.918	-0.00592438	0.0154028		0.0112809
	4.919	-0.00591233	0.0142652		0.00908925
	4.92	-0.00590033	0.0124165		0.0103903
	4.921	-0.00588839	0.0132655		0.00916071
	4.922	-0.00587649	0.0135606		0.00932067
	4.923	-0.00586464	0.0134828		0.0118799
	4.924	-0.00585285	0.011802		0.0110832
	4.925	-0.0058411	0.014293		0.0119191
	4.926	-0.0058294	0.012451		0.010104
	4.927	-0.00581775	0.0149442		0.010931
	4.928	-0.00580615	0.0126741		0.0128352
	4.929	-0.0057946	0.0142684		0.00991133
	4.93	-0.00578309	0.0115896		0.00927821
	4.931	-0.00577164	0.0134877		0.00970698
	4.932	-0.00576023	0.0138676		0.0103601
	4.933	-0.00574886	0.0142546		0.00790946
	4.934	-0.00573755	0.0131785		0.0137764
	4.935	-0.00572628	0.0126218		0.0119917
	4.936	-0.00571505	0.0130102		0.0126581
	4.937	-0.00570387	0.0144903		0.010544
	4.938	-0.00569274	0.015006		0.0103985
	4.939	-0.00568165	0.0125716		0.011294
	4.94	-0.00567061	0.0137501		0.0120895
	4.941	-0.00565961	0.01359		0.0110371
	4.942	-0.00564866	0.0139728		0.0116936
	4.943	-0.00563775	0.0132735		0.0120328
	4.944	-0.00562688	0.0156245		0.0105425
	4.945	-0.00561606	0.0154806		0.0126029
	4.946	-0.00560528	0.0122224		0.0102566
	4.947	-0.00559454	0.0146041		0.0118713
	4.948	-0.00558385	0.0114051		0.011341
	4.949	-0.0055732	0.0145537		0.00996263
	4.95	-0.00556259	0.0143795		0.0133591
	4.951	-0.00555203	0.0144505		0.0106704
	4.952	-0.0055415	0.0137088		0.0123338
	4.953	-0.00553102	0.0154007		0.0130292
	4.954	-0.00552058	0.0143454		0.0113244
	4.955	-0.00551018	0.0147415		0.0119927
	4.956	-0.00549982	0.0124165		0.0120995
	4.957	-0.0054895	0.0166623		0.0123539
	4.958	-0.00547922	0.0133577		0.0113196
	4.959	-0.00546898	0.0134789		0.0104637
	4.96	-0.00545879	0.0139284		0.0129599
	4.961	-0.00544863	0.0152856		0.0116311
	4.962	-0.00543851	0.0137348		0.0131538
	4.963	-0.00542843	0.015058		0.0131431
	4.964	-0.00541839	0.0147059		0.0110656
	4.965	-0.00540839	0.0141343		0.0137353
	4.966	-0.00539842	0.0146636		0.00914961
	4.967	-0.0053885	0.0171432		0.0112792
	4.968	-0.00537861	0.0143632		0.0132999
	4.969	-0.00536876	0.0144716		0.00929426
	4.97	-0.00535895	0.0160815		0.0139379
	4.971	-0.00534917	0.0159428		0.0115723
	4.972	-0.00533944	0.014881		0.0098711
	4.973	-0.00532974	0.0156553		0.0112496
	4.974	-0.00532007	0.0165371		0.013148
	4.975	-0.00531045	0.014736		0.0118459
	4.976	-0.00530086	0.0147437		0.0118001
	4.977	-0.0052913	0.014207		0.0131497
	4.978	-0.00528178	0.0157741		0.0115126
	4.979	-0.0052723	0.0164722		0.0124047
	4.98	-0.00526285	0.0143204		0.0135113
	4.981	-0.00525344	0.0154525		0.0138084
	4.982	-0.00524407	0.0156005		0.0116283
	4.983	-0.00523472	0.0149154		0.0106524
	4.984	-0.00522542	0.0151022		0.0116268
	4.985	-0.00521615	0.0147975		0.0113606
	4.986	-0.00520691	0.0156309		0.0114287
	4.987	-0.00519771	0.0156025		0.0127031
	4.988	-0.00518854	0.015794		0.0136768
	4.989	-0.0051794	0.0149277		0.0116804
	4.99	-0.0051703	0.0147727		0.00929765
	4.991	-0.00516123	0.0151453		0.0112805
	4.992	-0.00515219	0.0174789		0.0110855
	4.993	-0.00514319	0.0141467		0.0113673
	4.994	-0.00513422	0.0169005		0.0105704
	4.995	-0.00512529	0.0154616		0.0113005
	4.996	-0.00511638	0.0166727		0.0120822
	4.997	-0.00510751	0.0154831		0.0112025
	4.998	-0.00509867	0.0161169		0.0102488
	4.999	-0.00508986	0.0162866		0.0125382
	5	-0.00508109	0.0148796		0.0119562

## Sheet: Fig. 4e
Figure 4e	Cell Rover Number	Q Factor (Water)	Resonance Frequency (MHz) (Water)	Q Factor (Oocyte)	Resonance Frequency (MHz) (Oocyte)
	1	86	4.43	82	4.43
	2	75	4.47	69	4.47
	3	78	4.452	77	4.456
	4	80	4.44	81	4.43
	5	81	4.47	81	4.46

[truncated: 6 more sheets: Fig. 4f, Fig. 4g, Fig. 5b, Fig. 5c, Fig. 5e, Fig. 5f]
